# Supplementary material for: Unravel subseafloor hydrothermal leaching and magmatic degassing during chimney formation at Kolumbo volcano
Source: Sci Rep. 2025 Apr 26;15:14673. doi: 10.1038/s41598-025-99586-5 (PMC12033240; doi:10.1038/s41598-025-99586-5)
Supplement: Supplementary file 1 — Supplementary Material 1 [file 41598_2025_99586_MOESM1_ESM.xlsx]

## Sheet: Whole rock geochemistry
Whole rock geochemistry, lithology and location of samples from Kolumbo. This table compiles major element composition measured by XRF on glass beads, C and S analysis, Fe titration, trace elements analysis measured by LA-ICP-MS, Au content measured by LA-ICP-MS and Hg content measured by spectrophotometry.
					X-Ray fluoresence (XRF) on glass beads												Carbon-Sulfur analysis (CSA)		Fe titration			PPP-LA-ICP-MS (laser-ablation inductively-coupled-plasma mass-spectrometry on pressed powder pellets)
Sample	Stratigraphic Unit	Northing	Easting	Lithology	SiO2 (wt%)	TiO2 (wt%)	Al2O3 (wt%)	Fe2O3tot (wt%)	MnO (wt%)	MgO (wt%)	Na2O (wt%)	CaO (wt%)	K2O (wt%)	P2O5 (wt%)	LOI (wt%)	SUM	C (wt%)	S (wt%)	FeO wt%	Fe2O3 wt%	Fe++/FeO	Li7_µg.g-1	2SD	LOD	Si29_µg.g-1	2SD	LOD	P31_µg.g-1	2SD	LOD	S32_µg.g-1	2SD	LOD	Cl35_µg.g-1	2SD	LOD	Ca44_µg.g-1	2SD	LOD	Sc45_µg.g-1	2SD	LOD	Ti49_µg.g-1	2SD	LOD	V51_µg.g-1	2SD	LOD	Cr53_µg.g-1
NA007-002c	Kolumbo volcanic rocks (K5)	36.3257	25.309	trachytic pumice	64.0349	0.354051	12.612	2.83055	0.0734122	0.802888	5.68898	2.13453	2.93927	0.0734122	7.0732	98.6172	0.0302959	0.224491	1.66216	1.16839	0.507277	19.0081	0.412365	0.0348752	272614	1214.16	73.1431	319.571	77.0706	4.47926	666.426	483.336	2.53997	94037.9	10113.3	217.75	9256.76	883.359	2.35475	7.88166	0.268119	0.0388932	2075.32	146.404	0.125363	20.4364	0.788372	0.0265806	7.64671
NA007-052c	Kolumbo volcanic rocks (K2)	36.3181	25.2964	rhyolitic pumice	70.7433	0.0940306	12.4548	1.49024	0.0883317	0.188061	4.44793	0.901364	3.65769	0.0265945	5.01965	99.1119	0.0204529	0.0255416	0.984511	0.505731	0.570698	18.2544	0.433723	0.0344035	266647	3794.39	70.1103	89.4759	22.231	2.64919	69.3474	13.2993	0.882286	36466.4	5282.52	205.811	n.d.	n.d.	n.d.	1.4334	0.0675881	0.0368133	359.468	23.6464	0.0979827	1.92151	0.099632	0.0540917	6.59547
NA007-062c	Kolumbo volcanic rocks (K5)	36.3158	25.2851	andesitic lava	59.0261	0.758899	16.2874	5.97657	0.132276	2.26511	3.54443	5.64443	1.88952	0.180552	3.44795	99.1532	0.0357153	0.0091587	3.5391	2.43747	0.511544	9.93768	0.19225	0.0345658	244646	3465.21	65.1706	743.856	25.9264	5.14488	49.0338	8.944	0.683397	12719	776.446	187.356	36752.6	632.456	3.40853	13.7387	0.383747	0.0393854	4334.62	217.485	0.114284	107.988	8.61065	0.0246862	7.90164
NA007-079c	Kolumbo volcanic rocks (K2)	36.3136	25.2963	rhyolitic pumice	69.9995	0.110933	12.4564	1.7533	0.0827295	0.297074	4.32826	1.12061	3.68052	0.0319637	5.98918	99.8505	0.0257341	0.0331796	1.0584	0.694905	0.521476	19.0365	0.487233	0.0344363	283303	1631.14	68.4288	95.874	48.6788	2.46835	113.991	25.896	1.24378	42345.4	7861.45	208.756	1254.13	320.591	0.596267	2.70264	1.18243	0.0289776	566.975	33.2837	0.113928	10.5331	0.81373	0.0295819	5.87522
NA007-080c1	Kolumbo volcanic rocks (K5)	36.3149	25.2976	rhyolitic lava	72.7673	0.0971642	12.9821	1.58669	0.0864762	0.13603	4.45984	0.970671	3.7554	0.0262343	2.83578	99.7036	0.0220379	0.0100691	0.643348	0.943344	0.350264	16.0876	0.546741	0.0335618	240604	2629.33	64.6932	70.7003	13.5054	2.22566	35.4384	6.92279	0.526294	14992.8	3209.69	191.176	n.d.	n.d.	n.d.	1.28885	0.0563843	0.027818	439.214	40.0633	0.104719	2.75059	0.144786	0.0696498	6.84692
NA007-080c2	Kolumbo volcanic rocks (K5)	36.3149	25.2976	basaltic andesitic lava	54.7835	0.78795	17.7157	6.31918	0.10032	3.68652	3.01837	8.17267	1.51746	0.147071	2.60196	98.8507	0.0238299	0.0136164	2.38364	3.93554	0.325854	5.28731	0.495696	0.0382813	156267	3211.54	85.6318	415.105	66.8356	5.27766	37.0488	9.84619	0.613813	7234.28	3328.37	182.846	35978.7	2070.7	3.74015	12.6871	1.19426	0.0394292	3024.73	319.184	0.119961	133.205	10.852	0.0271382	17.2355
NA007-080c3	Kolumbo volcanic rocks (K5)	36.3149	25.2976	andesitic lava	59.0357	0.761149	16.4114	6.47852	0.135294	2.24159	3.61692	5.7203	1.85031	0.182014	2.6664	99.0997	0.0771282	0.0115982	3.89775	2.58077	0.519734	7.67129	0.173292	0.0343666	235333	2472.62	69.3131	715.027	55.6754	5.29873	40.997	11.98	0.598515	10645	1730.71	183.719	36168.2	1011.68	3.40067	13.6356	0.646188	0.0367754	4224.01	110.348	0.115295	108.133	5.41287	0.0243088	7.44635
NA007-092c	Kolumbo volcanic rocks (K2)	36.3126	25.2858	rhyolitic pumice	71.8024	0.093768	12.6319	1.54335	0.0899408	0.143522	4.33629	0.903235	3.61103	0.0277477	4.31833	99.5015	0.0266649	0.00653547	0.932383	0.610962	0.521884	17.5155	0.329117	0.0360573	257024	2230.17	71.0865	82.8673	34.5026	2.59103	27.6444	41.7098	0.372585	11397	2847.48	177.903	n.d.	n.d.	n.d.	1.48097	0.0396346	0.0448256	293.867	56.165	0.0875569	1.01928	0.454854	0.0262112	8.69926
NA007-096c	Kolumbo volcanic rocks (K5)	36.317	25.2868	rhyolitic pumice	69.8685	0.0800035	12.0194	1.37512	0.0865921	0.205186	4.76915	0.8038	3.68769	0.0244717	5.87818	98.7981	not enough material	not enough material	0.825061	0.550059	0.518308	22.5141	1.80776	0.03535	275258	3912.13	68.8488	63.7851	28.7261	2.19875	118.2	111.389	1.08996	294541	550468	199.405	n.d.	n.d.	n.d.	1.60663	0.0302024	0.0453728	243.723	11.3048	0.081124	0.69312	0.116574	0.0216657	9.75582
NA007-100b (enclave)	Kolumbo volcanic rocks (K5)	36.3174	25.286	basaltic andesitic pumice	53.0051	0.754928	16.2824	7.60945	0.137789	4.55771	3.05562	8.81655	1.23719	0.152344	2.9655	98.5746	0.0166438	0.0384892	3.45733	4.15211	0.392492	18.9275	0.34503	0.0374612	257210	2969.23	75.2327	83.4244	30.2897	2.60329	69.032	29.4967	0.883948	22749.1	5787.98	194.721	1240.07	693.371	0.641554	2.44662	0.175184	0.0476601	443.599	162.445	0.0950073	8.36369	1.19858	0.0258303	12.6421
NA007-100b (matrix)	Kolumbo volcanic rocks (K5)	36.3174	25.286	rhyolitic pumice	70.2357	0.111346	12.5926	1.69779	0.0837476	0.370202	4.30634	1.22005	3.7144	0.0304537	4.8323	99.1949	0.0585623	0.104502	0.815111	0.88268	0.414739	11.9691	0.266898	0.03668	227573	3141.76	66.0687	627.318	74.6813	4.6437	462.22	67.201	2.33756	11895.9	1363.21	184.082	59162.9	2069.76	3.8063	22.247	0.803642	0.0435825	4237.58	112.568	0.14233	185.189	3.83017	0.0262079	32.4956
NA007-100c (enclave)	Kolumbo volcanic rocks (K5)	36.3174	25.286	basaltic andesitic pumice	55.7319	0.648034	15.6295	6.61359	0.128457	3.87479	3.21621	7.67576	1.50697	0.136126	4.13693	99.2983	0.0208233	0.028892	2.4781	4.13549	0.323686	15.2684	0.198897	0.0354696	217839	4175.34	66.5162	74.9095	23.9748	2.35502	26.4786	19.3277	0.385297	16311.1	2558.77	187.639	n.d.	n.d.	n.d.	1.99601	0.102834	0.0415679	371.316	36.4856	0.112352	7.5144	0.695216	0.0266398	8.74859
NA007-100c (matrix)	Kolumbo volcanic rocks (K5)	36.3174	25.286	rhyolitic pumice	70.7097	0.109808	12.5105	1.75311	0.0840271	0.308417	4.19276	1.16969	3.73538	0.0296004	4.51471	99.1177	0.2421	0.0783414	0.76092	0.99219	0.374949	12.0885	0.499719	0.0365191	210344	3027.25	72.7013	524.821	72.2147	5.01598	296.366	31.101	2.12736	7408.42	669.581	181.944	46491.2	2687.62	3.81738	18.0403	1.19917	0.0440238	3419.08	250.199	0.127339	147.545	12.2841	0.0264695	27.3533
AN-20-01	Miocene to Quaternary sediments	36.3698	25.746	siltite	51.6624	1.1074	12.6413	6.46533	0.0653406	3.53433	0.0381861	7.61261	0.586368	0.136621	15.1421	99.0696	n.d.	n.d.	n.d.	n.d.	n.d.	39.6614	1.25003	0.0506986	242054	1797.75	94.4622	640.722	94.2417	6.66918	45.8154	25.5227	0.582851	233.872	70.0403	28.3861	58649.3	2783.09	4.52289	21.6103	0.72534	0.0468712	6587.7	199.85	0.173036	157.732	3.76139	0.0315341	375.97
AN-20-02	Pelagonian Unit	36.3692	25.7493	marble	3.27008	0.00948495	0	1.18673	0.0351501	19.2745	0.027339	29.2047	0.00669526	0.0234334	44.2062	97.2566	n.d.	n.d.	n.d.	n.d.	n.d.	1.27502	0.0703928	0.0625664	17544.1	2699.65	98.58	153.036	63.342	3.51227	43.6221	33.0892	0.570585	9197.51	926.902	251.181	410907	3663.67	5.07406	n.d.	n.d.	n.d.	217.74	2.56476	4.47661	7.71888	0.169377	0.0824023	13.6105
AN-20-03	Miocene to Quaternary sediments	36.3585	25.7486	sandstone	65.8955	0.204719	14.1533	1.30197	0.0172193	0.543366	4.55452	6.17218	1.92091	0.0736605	4.337	99.2328	n.d.	n.d.	n.d.	n.d.	n.d.	24.0692	0.925905	0.0566831	250649	1962.07	94.8017	141.062	80.5045	2.95046	15.652	14.04	0.211894	896.773	422.927	86.4878	35073.5	2548.36	3.9625	3.2245	0.37888	0.0411806	1290.57	67.2662	0.179057	21.8407	1.04917	0.0406007	166.209
AN-20-04	Miocene to Quaternary sediments	36.3585	25.7486	marls	5.47876	0.0771738	1.18952	2.64016	0.0829764	16.5697	0.231521	28.8926	0.170015	0.165953	41.9746	97.5402	n.d.	n.d.	n.d.	n.d.	n.d.	83.2383	2.86609	0.0545993	33068.8	4979.44	95.1981	1193.66	163.903	7.31553	574.12	42.5211	3.31479	1543.77	332.259	120.855	391006	3964.86	5.1893	2.71616	0.286471	0.0415428	1064.23	478.112	0.18285	34.756	5.58641	0.0357014	62.5767
AN-20-05	Miocene to Quaternary sediments	36.3585	25.7486	marls	49.0063	0.9857	16.1519	8.34899	0.0509996	3.95951	1.24597	3.7898	2.74343	0.135413	12.0696	98.5802	n.d.	n.d.	n.d.	n.d.	n.d.	49.5	1.15257	0.0533105	222310	1603.67	93.2366	688.969	137.41	6.47286	146.065	19.9083	1.4628	4999.02	528.074	192.419	26319.3	1771.44	4.57055	20.5481	0.518318	0.0454643	5630.73	238.286	0.149079	162.823	5.95991	0.0313317	402.145
AN-20-06	Miocene to Quaternary sediments	36.3646	25.7472	sandtone	64.697	0.312571	5.59834	2.33381	0.0471476	1.76454	0.777935	11.3538	0.633873	0.07596	12.6897	100.344	n.d.	n.d.	n.d.	n.d.	n.d.	33.5315	0.926799	0.0544649	342919	10673	98.7439	404.33	94.7579	5.74779	64.3331	28.3099	0.798567	10096.4	1518.93	233.585	102957	1669.04	4.80953	9.66533	0.392739	0.0468895	2261.97	270.319	0.153739	51.0601	1.57427	0.0344858	386.92
AN-20-07	Miocene to Quaternary sediments	36.3646	25.7472	marls	44.5192	0.782618	12.1575	5.4514	0.0807864	3.70776	0.918104	10.7252	2.10297	0.154841	15.8475	96.5365	n.d.	n.d.	n.d.	n.d.	n.d.	48.5558	1.17398	0.0520417	219434	1489.63	91.7185	800.664	123.956	6.10422	221.256	27.1812	1.90458	12348.3	1403.72	239.332	88196	1986.62	4.77951	16.9064	0.600508	0.0481113	4729.03	163.266	0.144849	127.323	4.04291	0.0317214	336.029
AN-20-08	Miocene to Quaternary sediments	36.3646	25.7472	sandstone	43.7163	0.268998	10.378	4.77887	0.263186	4.88514	2.84524	13.166	1.42054	0.0763822	16.9759	98.8332	n.d.	n.d.	n.d.	n.d.	n.d.	23.7605	0.771421	0.0512294	213565	3850.86	87.3209	329.778	69.5681	4.96228	43.2648	n.d.	0.536111	4178.78	683.382	181.577	111006	3368.15	4.8102	4.00541	0.193701	0.042687	1788.56	137.836	0.160902	34.8956	1.04237	0.0347257	88.6252
AN-20-09	Miocene to Quaternary sediments	36.379	25.7416	quartzite	88.3775	0.195308	4.86883	1.49703	0.00991412	0.6811	1.59915	0.14772	0.628555	0.0535363	0.858774	98.9234	n.d.	n.d.	n.d.	n.d.	n.d.	9.8819	0.563787	0.0489379	364722	2143.9	94.9019	258.986	82.6979	4.95993	121.19	117.712	1.06204	1699.4	575.484	117.016	n.d.	n.d.	n.d.	3.66215	0.164169	0.0423316	1218.47	255.67	0.147732	32.0296	0.9706	0.0338765	55.1232
AN-20-10	Miocene to Quaternary sediments	36.3798	25.7415	pelite	65.3619	0.553136	10.6725	5.4499	0.088085	8.68726	1.76928	0.6147	0.830651	0.119341	5.28498	99.5302	n.d.	n.d.	n.d.	n.d.	n.d.	51.0272	2.66239	0.0482309	281868	2459.47	89.3125	498.463	86.598	5.71813	21.4357	17.1825	0.275127	1644.99	585.019	114.339	n.d.	n.d.	n.d.	11.63	0.617446	0.0458488	2783.46	372.703	0.150333	99.9199	4.23205	0.031622	544.161
AN-20-11	Miocene to Quaternary sediments	36.3769	25.7419	sandstone	61.3672	0.58235	12.9644	4.99615	0.0650196	4.10566	2.97771	4.49389	1.01016	0.103655	5.76863	98.5532	n.d.	n.d.	n.d.	n.d.	n.d.	38.0723	1.41379	0.0476943	253570	1895.88	90.3227	367.92	25.994	5.36603	11.5813	n.d.	0.151882	1648.8	296.083	114.961	25100.7	1503.83	3.63139	10.7209	1.47511	0.0438936	3119.4	270.163	0.151993	90.2204	4.47203	0.0310666	841.654
AN-20-12	Miocene to Quaternary sediments	36.3769	25.7419	siltite	49.3301	0.917752	10.7202	7.21078	0.132128	5.72167	1.66142	10.1006	1.24896	0.150876	10.7245	98.0184	n.d.	n.d.	n.d.	n.d.	n.d.	37.9698	2.14016	0.0511043	157681	2503.76	98.256	554.126	117.125	5.8469	31.8595	19.0083	0.451744	221.035	n.d.	31.1275	53146.3	3086.37	4.72593	13.9217	0.681636	0.0475456	3756.88	146.57	0.162506	104.372	5.39467	0.0333055	276.157
AN-20-13	Miocene to Quaternary sediments	36.3817	25.7678	marls	6.82356	0.167713	2.58109	7.22559	0.276091	13.1482	0.0502534	28.2594	0.118065	0.0774992	39.4537	98.3285	n.d.	n.d.	n.d.	n.d.	n.d.	12.196	0.226061	0.0486706	37590.2	3355.85	90.599	427.645	52.1911	5.24692	273.577	35.9705	2.03361	18389.2	1019.03	223.811	356286	1248.81	5.30417	12.1409	0.177973	0.0451302	1574.79	87.5544	0.172536	96.7852	0.504218	0.0313341	140.448
AN-20-14	Miocene to Quaternary sediments	36.3817	25.7678	marls	48.912	0.995127	12.1058	6.69064	0.0694472	0.885028	0.0457335	12.8638	1.02477	0.158373	15.3083	99.137	n.d.	n.d.	n.d.	n.d.	n.d.	34.5399	0.894514	0.0494662	233726	10082.2	91.1775	691.572	145.308	5.5426	70.3746	39.5347	0.779207	2247.72	334.945	140.847	101262	1140.86	4.55847	21.3831	0.841104	0.0489686	6222.79	366.461	0.18585	162.351	3.39172	0.0321036	374.192
AN-20-15	Miocene to Quaternary sediments	36.3817	25.7678	sandtone	44.3148	0.722304	11.2864	5.09824	0.148995	1.59198	0.0137659	16.0405	0.489904	0.107698	19.0242	98.8998	n.d.	n.d.	n.d.	n.d.	n.d.	26.9071	0.524156	0.0518141	214798	6708.91	102.394	464.853	40.3945	5.79065	38.2004	19.8579	0.516614	561.745	97.1521	61.917	124661	922.888	4.70034	20.3462	0.342155	0.0550182	4355.97	280.792	0.163473	135.808	3.62853	0.0334581	283.878
AN-20-16	Miocene to Quaternary sediments	36.3441	25.7698	shale	55.0827	0.899551	17.7978	5.67402	0.0562806	3.28585	1.64621	1.00836	3.70326	0.166966	6.19902	95.6198	n.d.	n.d.	n.d.	n.d.	n.d.	44.4409	0.907361	0.0495564	237770	3647.47	96.9882	643.808	68.2044	5.73236	2250.36	188.954	4.04255	63.5707	24.5077	8.3159	n.d.	n.d.	n.d.	17.0877	0.581237	0.0527287	4511.62	267.685	0.162738	141.942	2.38942	0.0320281	231.078
AN-20-17	Miocene to Quaternary sediments	36.3441	25.7698	conglomerate	66.3181	0.734999	10.4422	5.37101	0.105534	3.81415	1.97712	3.28555	0.847071	0.193323	6.60744	99.8013	n.d.	n.d.	n.d.	n.d.	n.d.	38.1199	1.8306	0.0501964	243678	3083.99	89.9003	633.155	56.8274	5.69153	1977.99	409.239	4.01438	1172.29	314.298	99.0938	9999.67	1170.77	2.25449	8.56174	0.396073	0.050943	3265.67	401.625	0.167208	81.7902	3.40699	0.0334262	417.334
AN-20-18	Miocene to Quaternary sediments	36.3441	25.7698	sandstone	72.67	0.363383	7.90502	3.58913	0.0770525	2.29921	1.38029	2.28779	1.13962	0.120811	4.87344	96.7589	n.d.	n.d.	n.d.	n.d.	n.d.	23.8153	0.669802	0.046997	292050	2694.37	93.349	518.4	104.323	4.96223	422.85	30.9231	2.4491	1860.03	326.528	118.925	3173.56	496.984	0.890522	6.48855	0.264199	0.0458597	1909.39	277.44	0.182483	49.657	1.39837	0.0319818	205.169
AN-20-19	Pelagonian Unit	36.3449	25.7801	granite	69.4412	0.253359	14.1673	1.3816	0.0247421	0.476038	4.10224	1.71908	3.77169	0.075216	1.03154	96.4821	n.d.	n.d.	n.d.	n.d.	n.d.	26.6423	2.38131	0.0461956	249611	2587.09	92.7919	268.145	18.9792	4.56025	n.d.	n.d.	n.d.	304.936	223.179	33.1389	n.d.	n.d.	n.d.	1.68906	0.131924	0.03295	1341.23	171.964	0.173618	16.628	0.760648	0.037289	8.91778
AN-20-20	Pelagonian Unit	36.3452	25.7795	granite	70.2589	0.32436	15.4076	1.51828	0.0276051	0.694071	4.24724	1.88405	3.66359	0.100561	1.41042	99.5873	n.d.	n.d.	n.d.	n.d.	n.d.	29.8313	1.60759	0.0481095	261393	2302.61	89.5795	374.119	97.352	4.9856	158.063	37.2784	1.49593	437.249	708.925	37.8392	891.068	617.596	0.308809	2.30472	0.324789	0.0364898	1959.9	337.419	0.151471	21.8284	1.39803	0.0362057	10.548
AN-20-21	Pelagonian Unit	36.3532	25.774	diorite	56.1054	0.47159	14.0093	6.76144	0.173015	6.91864	2.8335	8.17226	1.2032	0.0958999	1.13408	97.9569	n.d.	n.d.	n.d.	n.d.	n.d.	10.1487	0.743782	0.0498581	254838	2335.81	90.555	356.758	88.5205	5.07604	18.0611	9.92246	0.246157	1214.83	243.071	95.7093	47391.7	1470.46	3.78192	27.7189	0.772339	0.0524377	2450.25	76.0335	0.154091	153.397	4.16078	0.0316552	202.473
AN-20-22	Pelagonian Unit	36.3532	25.774	diorite	57.7746	0.678187	17.616	6.24823	0.114846	4.0216	3.29688	7.16502	1.76329	0.194051	0.994575	99.9749	n.d.	n.d.	n.d.	n.d.	n.d.	16.3476	0.986017	0.0494475	215482	2158.13	82.9013	658.21	118.785	5.31839	27.1947	n.d.	0.351338	774.861	194.968	70.2769	37007.9	3198.23	3.43707	16.3378	2.02571	0.0500934	3401.2	198.406	0.149875	149.932	8.14954	0.0306976	24.472
AN-20-23	Pelagonian Unit	36.3532	25.774	serpentinite	39.594	0.0214779	0.688151	8.3128	0.0532651	36.5897	0.0987982	0.0764612	0.0154641	0.0163232	14.0885	100.022	n.d.	n.d.	n.d.	n.d.	n.d.	2.67306	0.076683	0.0545949	218256	4627.46	92.1647	46.2564	20.425	2.9074	46.105	13.4968	0.572622	5200.3	204.063	176.994	n.d.	n.d.	n.d.	10.8037	0.347198	0.0495399	109.063	5.91256	0.233779	44.3408	1.89515	0.0332281	3708.79
AN-20-24	Pelagonian Unit	36.361	25.7775	greenschist	49.6898	1.03502	15.8598	8.25706	0.148411	9.87609	4.53618	5.52783	0.0385483	0.123355	3.62913	98.7975	n.d.	n.d.	n.d.	n.d.	n.d.	6.1014	0.280958	0.0397284	214943	5438.57	69.6288	560.424	229.957	6.39493	33.038	15.9834	0.56863	n.d.	n.d.	n.d.	31103.2	2614.33	3.41517	25.8418	1.51065	0.0376544	5696.21	357.91	0.12091	195.791	5.59298	0.0247089	322.225
AN-20-25	Pelagonian Unit	36.3646	25.7785	greenschist	49.0276	1.28272	16.124	8.97706	0.166548	8.27191	3.15176	10.0776	0.223039	0.138303	2.60323	100.133	n.d.	n.d.	n.d.	n.d.	n.d.	3.43754	0.223694	0.0451515	201710	3329.73	65.6415	558.622	149.685	6.67048	75.14	3.20069	1.22415	n.d.	n.d.	n.d.	63899.8	1501.22	3.70685	28.782	0.626549	0.0433576	6614.44	359.62	0.128087	208.724	2.8727	0.0246171	278.468
AN-20-26	Pelagonian Unit	36.3678	25.7807	amphibolite	47.9889	1.3045	15.653	9.98115	0.155555	7.56019	2.93685	11.1193	0.214627	0.131927	1.54717	98.6759	n.d.	n.d.	n.d.	n.d.	n.d.	5.23752	0.242433	0.0486545	219244	2522.28	78.223	529.309	141.034	7.49595	93.5043	27.2743	1.5734	520.958	199.219	54.7774	72672.8	4621.2	4.07867	32.6066	1.93613	0.0476386	7253.21	326.087	0.138559	232.315	12.375	0.0263721	301.522
AN-20-27	Pelagonian Unit	36.3664	25.7838	amphibolite	48.9154	1.0812	16.0902	8.75084	0.139573	7.18408	2.97133	11.1708	0.395129	0.112052	1.70914	98.5954	n.d.	n.d.	n.d.	n.d.	n.d.	6.64137	0.622558	0.0462581	221210	6607.07	78.4033	435.024	230.715	6.64608	80.8397	30.2357	1.38513	n.d.	n.d.	n.d.	68152.4	5731.96	4.38734	26.5813	1.93096	0.0431483	5572.67	209.544	0.171724	183.118	10.97	0.0277624	267.698
AN-20-28	Pelagonian Unit	36.3685	25.7893	amphibolite	49.3459	1.12391	15.6901	9.32891	0.162397	8.71002	3.03108	11.0044	0.346579	0.112886	0.977522	99.9337	n.d.	n.d.	n.d.	n.d.	n.d.	5.24143	0.336599	0.0435084	212948	3863.43	68.5824	482.597	163.204	5.92049	42.3375	29.5195	0.709332	n.d.	n.d.	n.d.	73688.9	1255.64	3.95061	32.8976	1.36759	0.0383519	6296.98	284.11	0.111791	228.677	6.40751	0.0237333	356.991
AN-20-29	Pelagonian Unit	36.3633	25.802	amphibolite	47.5021	1.44116	15.4622	10.9296	0.169665	6.47783	3.06087	11.187	0.487292	0.164732	1.3578	98.3341	n.d.	n.d.	n.d.	n.d.	n.d.	9.41749	0.352485	0.0374802	227264	3387.49	74.9037	698.919	44.7047	6.26098	37.3298	10.2277	0.63714	0.269397	n.d.	0.0312946	77315.3	1941.75	4.04814	36.8736	1.55053	0.0338782	8821.08	456.588	0.124277	253.739	8.34116	0.0256138	338.901
AN-20-30	Pelagonian Unit	36.3608	25.8018	greenschist	47.046	1.26916	16.5426	9.48485	0.24087	8.13927	3.2203	8.79513	0.285368	0.147037	3.26521	98.5129	n.d.	n.d.	n.d.	n.d.	n.d.	7.86172	0.227185	0.037441	234313	932.562	70.1514	763.746	90.6722	6.3911	34.5021	18.5739	0.585725	n.d.	n.d.	n.d.	82723.4	2828.41	4.03924	32.2906	1.57259	0.0322132	7973.16	459.32	0.117808	266.039	7.01878	0.0249946	332.273
AN-20-31	Pelagonian Unit	36.3506	25.7801	greenschist	48.1183	1.30399	14.7944	9.65124	0.172829	6.73062	3.31968	11.2009	0.057286	0.171858	2.90506	98.5246	n.d.	n.d.	n.d.	n.d.	n.d.	3.24864	0.0998721	0.0436527	214882	2892.79	69.8406	607.405	62.2153	6.53194	25.746	19.8173	0.465136	n.d.	n.d.	n.d.	54786.3	1666	4.21572	30.9542	1.20284	0.0347426	7111.62	201.563	0.122281	234.787	5.51266	0.0261276	232.558
AN-20-32	Miocene to Quaternary sediments	36.357	25.8015	marble	<LOD	0.0115721	0.0676057	0.163837	0.0030453	0.186372	<LOD	54.9049	0.00791778	0.0164446	39.094	94.505	n.d.	n.d.	n.d.	n.d.	n.d.	0.450176	0.0445891	0.124786	27466.3	2823.09	491.507	25.5546	0.819293	1.06525	46.2586	67.103	0.627026	1433.91	603.98	96.1697	745986	5101.02	4.33657	0.040499	0.00195552	0.0809979	n.d.	n.d.	n.d.	n.d.	n.d.	n.d.	0.278167
AN-20-33	Miocene to Quaternary sediments	36.3558	25.8043	marble	0.0532385	0.0106477	0.100562	0.132505	0.00295769	0.127181	<LOD	54.0169	0.00769	0.0224785	40.8461	95.3799	n.d.	n.d.	n.d.	n.d.	n.d.	0.802491	0.044823	0.0686503	30199.2	4903.52	343.06	58.3376	n.d.	2.15013	79.3258	83.3417	1.10938	168.058	55.1705	19.7771	713765	2261.35	4.52956	0.0443162	0.00248339	0.0886325	n.d.	n.d.	n.d.	n.d.	n.d.	n.d.	0.307825
AN-20-34	Pelagonian Unit	36.3571	25.8289	marble	0.553123	0.0114994	0.0925704	0.171342	0.00862458	0.354183	<LOD	53.22	0.0126494	0.0339233	42.5028	96.9875	n.d.	n.d.	n.d.	n.d.	n.d.	0.958987	0.0909289	0.0699719	34914	2329.76	174.145	90.147	58.2864	2.51284	84.94	59.4765	1.21834	490.512	77.5155	47.8048	764554	2766	4.20275	0.0452028	0.00193248	0.0904056	n.d.	n.d.	n.d.	n.d.	n.d.	n.d.	0.33428
AN-20-35	Pelagonian Unit	36.3587	25.8294	marble	7.63514	0.0180582	0.386213	0.528349	0.013398	16.2763	0.0297087	30.4322	0.011068	0.0297087	41.7476	97.1334	n.d.	n.d.	n.d.	n.d.	n.d.	6.19158	0.155597	0.0378533	71046.1	5308.77	92.5776	104.083	25.8111	3.00243	61.333	45.7858	0.88437	1000.65	146.387	78.9207	424970	3887.58	4.28345	0.0370032	0.00146612	0.0740064	n.d.	n.d.	n.d.	n.d.	n.d.	n.d.	0.239416
AN-20-37	Pelagonian Unit	36.359	25.8294	marble	2.86983	0.0648296	1.4419	0.847814	0.0184429	17.5532	0.0514165	30.1994	0.0100598	0.0167663	44.1125	97.2126	n.d.	n.d.	n.d.	n.d.	n.d.	8.21008	0.129344	0.0381252	44060.1	1811.96	115.367	44.4463	33.1028	1.56204	52.1538	16.929	0.817882	3210.38	269.724	140.616	406649	2117.4	4.20782	0.0629395	0.0356532	0.125879	79.3625	23.4537	0.136	4.29509	0.176274	0.0680813	0.222961
AN-20-38	Pelagonian Unit	36.3558	25.823	marble	48.8906	1.49748	16.6173	10.1245	0.180408	7.47954	3.63083	9.6257	0.402221	0.224771	1.4164	100.18	n.d.	n.d.	n.d.	n.d.	n.d.	5.32067	0.175399	0.0405134	193995	3378.22	72.7692	792.291	234.004	6.12042	34.0117	13.6977	0.552923	155.76	n.d.	19.3815	58710.9	1768.22	4.02374	30.2828	0.98718	0.0294344	7728.04	468.707	0.11485	218.493	7.20888	0.026185	218.789
AN-20-39	Pelagonian Unit	36.3569	25.8208	amphibolite	47.5657	1.13138	16.1713	9.05963	0.154539	7.07637	3.22815	11.1869	0.343421	0.145	4.60539	100.762	n.d.	n.d.	n.d.	n.d.	n.d.	18.6469	3.41809	0.0381644	186735	4705.74	76.7986	401.48	62.7234	5.14825	38.3822	24.0284	0.608508	n.d.	n.d.	n.d.	67498.8	2994.99	4.03454	29.8364	1.31221	0.0287964	5431.13	749.353	0.110503	193.303	8.42085	0.0260682	293.996
AN-20-43	Pelagonian Unit	36.3592	25.8038	greenschist	76.3741	0.0358195	12.703	0.370135	<LOD	0.0328345	2.33424	0.33133	7.12509	0.0159198	0.50145	99.8678	n.d.	n.d.	n.d.	n.d.	n.d.	3.05849	0.312271	0.0387097	256225	1851.79	71.4969	8.42231	2.59168	0.398643	11.4156	5.63669	0.206737	1215.95	438.025	88.6124	n.d.	n.d.	n.d.	0.600671	0.127817	0.0161255	118.452	15.9237	0.106985	5.53696	1.02088	0.0468093	7.3171
IO-20-01	Cycladic Basement	36.7281	25.2885	micaschist	70.2862	0.479628	15.2267	3.09291	0.0246722	0.767799	3.03863	3.13337	2.43564	0.150007	1.31114	100.066	n.d.	n.d.	n.d.	n.d.	n.d.	15.4962	1.14564	0.0352381	288772	3250.17	86.2808	694.399	303.692	7.80961	21.9788	34.1662	0.332329	n.d.	n.d.	n.d.	20415.4	1782.46	4.00518	7.14014	0.889372	0.0515256	2688.45	313.725	0.138297	22.43	0.985076	0.0303439	9.52692
IO-20-02	Cycladic Basement	36.6619	25.3746	micaschist	82.7196	0.492554	8.5005	1.57716	0.00689576	0.433448	0.467927	0.156632	2.1633	0.0403895	1.48914	98.0907	n.d.	n.d.	n.d.	n.d.	n.d.	28.4603	1.64206	0.0411926	420800	3985.57	101.686	205.81	216.316	4.20917	59.3493	69.968	0.85951	n.d.	n.d.	n.d.	1196.22	206.511	6.60072	7.9957	0.701396	0.0515688	2764.6	232.132	0.140192	41.2668	3.27614	0.0307739	35.754
IO-20-03	Cycladic Basement	36.6637	25.3772	micaschist	72.4492	0.31159	13.7657	3.20479	0.0478619	0.797046	1.94573	0.374104	1.90861	0.0654438	2.32275	97.2413	n.d.	n.d.	n.d.	n.d.	n.d.	23.6566	0.715791	0.0414359	313819	2979.62	98.3752	246.493	34.3387	5.59798	28.1308	22.554	0.49876	n.d.	n.d.	n.d.	2761.27	311.809	6.54598	11.3372	0.891579	0.0474256	1544.36	198.763	0.137575	20.8852	0.925576	0.0321065	8.6078
IO-20-04	Cycladic Basement	36.6674	25.379	greenschist	62.2853	0.584538	16.4859	5.80314	0.116908	2.28314	2.50124	4.70775	3.27636	0.136556	1.75824	100.035	n.d.	n.d.	n.d.	n.d.	n.d.	19.831	1.6081	0.0356284	305817	2719.57	87.9064	536.804	205.539	7.18658	36.5848	29.5123	0.594534	82.2461	43.3995	11.6717	34649.3	1967.73	4.20452	22.2151	1.17394	0.0515739	3888.14	441.621	0.140749	66.4922	3.53456	0.0287587	83.3395
IO-20-05	Cycladic Basement	36.668	25.378	micaschist	83.6988	0.483836	7.16473	1.98373	0.0325849	0.484824	0.498648	0.236981	1.65097	0.0730692	1.25786	97.607	n.d.	n.d.	n.d.	n.d.	n.d.	16.6891	0.597305	0.0362079	417689	4819.85	88.437	265.251	83.6668	5.11302	7.96241	n.d.	0.139997	n.d.	n.d.	n.d.	833.18	160.333	2.35891	6.87003	0.501365	0.050237	3177.29	348.579	0.135555	36.176	2.16476	0.029015	32.0152
IO-20-06	Cycladic Basement	36.668	25.3703	granite	73.7968	0.0602069	13.7203	1.14492	0.0286229	0.127323	3.2265	0.735313	5.81046	0.0365189	1.30023	100.004	n.d.	n.d.	n.d.	n.d.	n.d.	11.233	0.774379	0.0319255	291623	1585.74	91.2007	110.72	52.9381	3.30008	35.0878	28.3617	0.594853	510.076	410.93	47.887	633.118	792.156	0.41883	5.0739	0.262167	0.0465909	476.365	172.77	0.165697	n.d.	n.d.	n.d.	3.64534
IO-20-08	Cycladic Basement	36.6713	25.3648	granite	76.1863	0.0837884	12.2784	1.2933	0.0345011	0.199121	3.09623	0.697908	4.68032	0.0423871	1.42543	100.037	n.d.	n.d.	n.d.	n.d.	n.d.	28.1027	3.59743	0.0317899	304086	2334.25	90.1564	293.509	26.8343	5.7835	531.788	147.074	3.5124	n.d.	n.d.	n.d.	n.d.	n.d.	n.d.	7.58725	0.689512	0.0499426	2025.6	127.754	0.144028	17.5922	2.71389	0.0223623	11.4498
IO-20-11	Cycladic Basement	36.6962	25.3481	augengneiss	70.9033	0.133023	12.8447	1.41561	0.0208469	0.330573	2.76371	0.816008	5.49267	0.0436793	0.72896	95.5517	n.d.	n.d.	n.d.	n.d.	n.d.	20.8636	4.21403	0.0314232	328048	2003.85	86.534	221.449	79.2223	4.89671	99.4083	42.7564	1.41323	32.2764	18.2846	4.53516	1114.23	328.291	0.801893	5.70114	0.339248	0.0484227	868.273	131.36	0.152876	5.32339	1.18507	0.0175641	5.93469
IO-20-13	Cycladic Basement	36.7021	25.3386	augengneiss	69.3898	0.320366	15.9397	2.77225	0.00687903	0.746866	4.02522	0.204405	3.64589	0.0854965	1.72813	99.3579	n.d.	n.d.	n.d.	n.d.	n.d.	9.96872	1.11865	0.0329615	327308	2323.42	91.1878	142.895	23.7304	3.92495	62.906	19.2291	1.00712	131.936	129.193	17.0894	983.642	526.85	0.770046	6.02682	0.367908	0.0491364	520.931	57.7283	0.179137	2.12965	0.269549	0.0157016	5.35474
IO-20-14	Cycladic Basement	36.708	25.3209	augengneiss	67.2766	0.401385	14.0019	2.40928	0.0193906	0.548754	2.90277	1.56385	3.62895	0.0979225	3.04704	96.0222	n.d.	n.d.	n.d.	n.d.	n.d.	20.7729	0.692309	0.0383512	321790	3410.65	98.5995	396.368	96.5558	7.05719	18.7616	14.4675	0.347339	219.332	79.9553	30.2281	8703.69	800.433	3.85198	9.1934	0.270105	0.058082	2181.66	122.846	0.154792	25.2392	1.33531	0.0328422	12.7624
IO-20-15	Cycladic Basement	36.7235	25.3206	granite	72.0951	0.263909	13.6822	2.25105	0.0215037	0.503382	2.96458	2.21586	3.74751	0.0674435	2.25583	100.164	n.d.	n.d.	n.d.	n.d.	n.d.	21.4944	2.57499	0.0373492	297802	3324.83	86.1295	178.661	48.3078	3.96059	157.568	236.1	1.37132	1289.08	263.015	98.7383	14843.3	1251.21	4.11875	7.99637	0.802621	0.0480484	1600.8	76.2773	0.131523	19.0856	2.35496	0.0305583	8.66394
IO-20-18	Cycladic Basement	36.7238	25.3288	orthogneiss	71.6035	0.226139	14.3854	2.42755	0.0285132	0.306762	4.17177	0.73446	4.16587	0.0678417	1.67872	99.884	n.d.	n.d.	n.d.	n.d.	n.d.	19.0806	2.47547	0.0307219	292527	2586.41	87.8141	274.163	112.359	5.22115	19.915	12.0034	0.36161	n.d.	n.d.	n.d.	n.d.	n.d.	n.d.	6.47625	0.529209	0.0470221	1317.72	278.008	0.138715	6.8072	2.07465	0.0132908	7.5419
IO-20-19	Cycladic Basement	36.7286	25.3365	augengneiss	74.0779	0.10412	13.4017	1.301	0.0277653	0.223114	3.02047	0.111061	5.47473	0.0426396	0.838099	98.6589	n.d.	n.d.	n.d.	n.d.	n.d.	10.776	0.769855	0.0311835	295863	3152.38	88.1721	199.956	46.4773	4.66525	32.9183	17.2246	0.575271	n.d.	n.d.	n.d.	n.d.	n.d.	n.d.	4.74628	0.435649	0.0443929	592.646	43.0622	0.150535	n.d.	n.d.	n.d.	6.72157
IO-20-20	Cycladic Basement	36.7297	25.3371	micaschist	72.6296	0.349611	13.8391	2.60637	0.00294616	0.793498	2.35889	0.14338	4.07944	0.0481206	1.79478	98.7241	n.d.	n.d.	n.d.	n.d.	n.d.	30.3822	1.95499	0.0316916	347909	1892.81	94.078	239.579	53.1924	5.14682	17.1041	8.86118	0.332836	890.129	1488.15	56.5559	n.d.	n.d.	n.d.	8.70007	0.291439	0.0496882	2039.48	45.897	0.136665	18.1637	1.60169	0.0190201	7.15085
IO-20-21	Cycladic Blueschist Unit	36.7416	25.342	marble	<LOD	0.0126477	0.0777835	0.128374	0.00126477	0.85056	<LOD	55.3123	0.011383	0.019604	36.7614	93.2237	n.d.	n.d.	n.d.	n.d.	n.d.	0.659423	0.0203537	0.160789	1737.84	n.d.	3475.68	15.3784	n.d.	0.699815	25.1956	n.d.	0.470772	512.986	263.715	53.398	755229	11549.9	4.77022	0.0597439	0.00166395	0.119488	n.d.	n.d.	n.d.	0.545418	0.0247616	1.09084	0.248005
IO-20-22	Cycladic Blueschist Unit	36.7416	25.342	blueschist	59.2971	0.581097	16.5394	7.61441	0.137756	2.9472	3.82127	5.58688	0.275512	0.118354	2.98877	99.9381	n.d.	n.d.	n.d.	n.d.	n.d.	10.4094	0.097791	0.0319815	277967	1138.14	89.4323	474.802	193.269	5.51655	35.7317	34.9533	0.54498	229.757	254.081	25.1967	35449.9	2123.45	3.97755	21.2481	0.647456	0.0491968	3419.71	574.715	0.125099	88.6549	4.88766	0.0243656	16.4445
IO-20-23	Cycladic Blueschist Unit	36.7388	25.343	blueschist	50.1315	0.634922	12.7345	5.52786	0.116959	2.18441	0.776504	11.6361	2.30665	0.122236	12.0607	98.3164	n.d.	n.d.	n.d.	n.d.	n.d.	44.3928	1.32628	0.0317568	283011	2987.61	92.6892	555.494	102.167	6.10209	57.5282	21.1208	0.89268	343.089	n.d.	46.5395	96557.7	3854.04	4.41887	16.7189	0.328263	0.0477707	4087.13	353.602	0.127288	114.245	5.46496	0.0273208	88.1231
IO-20-24	Cycladic Basement	36.737	25.3593	augengneiss	75.0582	0.140668	13.3268	1.19172	0.0128781	0.347707	2.97582	0.237749	5.15915	0.0653809	0.938068	99.548	n.d.	n.d.	n.d.	n.d.	n.d.	7.97784	0.71975	0.0300964	275180	2807.36	89.856	208.523	31.0237	4.49446	n.d.	n.d.	n.d.	278.831	224.383	30.7276	n.d.	n.d.	n.d.	4.45588	0.488607	0.0404445	627.767	121.64	0.103731	0.635223	0.147022	0.00199793	6.22722
IO-20-25	Cycladic Basement	36.7376	25.3577	micaschist	77.8099	0.17224	12.2518	1.36208	0.00593931	0.587002	3.85758	0.307854	2.35889	0.189068	1.01155	99.9546	n.d.	n.d.	n.d.	n.d.	n.d.	10.1466	0.514257	0.0316606	291613	2337.85	82.4196	766.89	168.138	6.25814	7.88844	n.d.	0.149789	n.d.	n.d.	n.d.	n.d.	n.d.	n.d.	2.46386	0.292525	0.0353933	952.425	495.72	0.117793	n.d.	n.d.	n.d.	5.89184
IO-20-26	Cycladic Blueschist Unit	36.7469	25.3146	marble	<LOD	0.0100169	0.0654047	0.190322	0.00707078	0.62871	<LOD	52.966	0.0117846	0.0223908	41.0768	95.0137	n.d.	n.d.	n.d.	n.d.	n.d.	0.677111	0.0181982	0.0977798	n.d.	n.d.	n.d.	n.d.	n.d.	n.d.	4.68393	n.d.	0.100759	1377.7	470.067	102.373	582763	5535.77	4.53858	0.0523666	0.00473417	0.104733	6.68428	1.64778	13.3686	0.48401	0.0528187	0.96802	0.22065
IO-20-27	Cycladic Blueschist Unit	36.7615	25.2855	greenschist	49.0119	0.738511	16.4771	10.9152	0.171165	5.68596	4.75512	6.70814	0.0875058	0.0826978	3.83974	98.5146	n.d.	n.d.	n.d.	n.d.	n.d.	15.8215	1.16138	0.0291514	217777	1688.13	79.7814	243.433	59.7703	4.49134	28.2295	13.9964	0.456714	n.d.	n.d.	n.d.	40376.6	1601.5	3.66477	30.9503	1.69217	0.0464986	4210.9	263.633	0.13887	279.589	13.1061	0.0256849	6.40959
IO-20-28	Cycladic Blueschist Unit	36.7615	25.2855	greenschist	73.7038	0.18712	12.7894	3.35062	0.0740683	0.827421	4.20532	1.60514	0.684157	0.035085	2.54174	100.01	n.d.	n.d.	n.d.	n.d.	n.d.	6.97394	0.324952	0.0311874	325227	3088.96	91.2315	112.253	64.1414	2.9703	29.9505	10.2341	0.49546	n.d.	n.d.	n.d.	3090.95	1224.03	1.13428	9.86638	0.626731	0.0431416	976.419	300.931	0.154565	n.d.	n.d.	n.d.	3.66255
IO-20-29	Cycladic Blueschist Unit	36.7615	25.2855	blueschist	73.9533	0.182161	12.7795	3.36072	0.0701367	0.832874	4.22379	1.6375	0.690652	0.0409131	2.58787	100.364	n.d.	n.d.	n.d.	n.d.	n.d.	16.2605	1.03135	0.032351	175063	1924.63	80.0554	223.131	48.9615	4.70232	19.3609	10.6953	0.33078	n.d.	n.d.	n.d.	44313.9	1980.83	4.13644	34.2888	0.782087	0.0485255	4052.85	451.397	0.126389	238.01	10.8078	0.0278443	19.7793
IO-20-30	Cycladic Blueschist Unit	36.7614	25.2865	greenschist	37.7247	0.286455	10.0971	20.159	1.81421	4.22566	2.23669	11.8266	0.0369329	0.34861	9.91984	98.7153	n.d.	n.d.	n.d.	n.d.	n.d.	12.1579	0.965914	0.0308142	163267	2138.82	69.6572	1727.85	279.319	6.28815	2004.2	255.31	3.35554	7407.27	590.378	210.011	90871.2	3314.77	4.06426	9.72779	0.457688	0.0442118	1714.15	395.328	0.108321	273.839	9.79851	0.0266611	19.481
IO-20-31	Cycladic Blueschist Unit	36.708	25.3209	greenschist	42.3989	1.33159	14.6694	14.2319	1.57794	4.27442	1.64357	12.205	0.997745	0.260612	4.88613	98.5946	n.d.	n.d.	n.d.	n.d.	n.d.	31.0447	0.535293	0.0309025	144258	2408.85	69.9106	923.084	215.387	5.77177	32.9205	10.7711	0.482577	56.0672	n.d.	6.90564	71932.5	2856.19	3.89496	29.0958	0.608927	0.0442016	6349.61	372.089	0.122538	262.49	5.28354	0.0258826	210.496
IO-20-32	Cycladic Blueschist Unit	36.708	25.3209	greenschist	47.1611	2.41654	13.263	12.9641	0.169717	5.57173	4.22364	8.80889	0.189003	0.249754	3.56987	98.6779	n.d.	n.d.	n.d.	n.d.	n.d.	12.9898	0.585927	0.0303028	194347	2737.64	69.3933	958.937	80.9193	5.39836	21.305	5.86412	0.313045	1348.73	184.882	102.146	55261.2	3373	3.67837	38.3966	1.31357	0.041794	13192.4	1116.58	0.152454	339.183	12.2292	0.0259986	91.7934
IO-20-33	Cycladic Blueschist Unit	36.768	25.2912	greenschist	50.2414	0.890415	15.6	11.3705	0.247751	4.90007	3.56259	5.70853	0.112699	0.13319	6.8604	99.6645	n.d.	n.d.	n.d.	n.d.	n.d.	11.2767	0.6963	0.0311676	262778	2189.14	90.7864	550.971	93.0957	4.96955	28.359	4.61266	0.406971	1169.19	404.298	92.8563	43414.2	3134.15	3.6768	40.7957	1.58226	0.0423614	6157.23	713.836	0.145003	345.882	9.60278	0.0268395	15.7905
IO-20-34	Cycladic Blueschist Unit	36.7726	25.2975	greenschist	47.423	0.730456	15.1789	9.88854	0.278486	5.68203	3.58471	6.95394	0.149743	0.105916	8.69306	98.7084	n.d.	n.d.	n.d.	n.d.	n.d.	26.5558	0.703704	0.0310925	188111	1574.55	81.3492	408.703	37.8605	4.7619	37.4849	11.1438	0.528499	n.d.	n.d.	n.d.	41647.1	1417.15	3.65547	29.6925	0.637347	0.043985	3536.32	282.6	0.129786	237.065	8.64153	0.0260048	40.5917
IO-20-35	Cycladic Blueschist Unit	36.7735	25.2972	greenschist	59.3012	0.74739	15.7316	7.06049	0.101438	2.39528	4.59439	2.46323	1.49861	0.121535	4.30348	98.3885	n.d.	n.d.	n.d.	n.d.	n.d.	7.77027	0.315841	0.0345624	261819	2943.11	99.514	427.309	59.7979	5.27979	9.0402	6.39083	0.15647	n.d.	n.d.	n.d.	11295.8	1096.75	3.01302	21.2636	1.12596	0.0485838	3899.72	701.64	0.138357	125.79	7.18282	0.0287381	10.3777
IO-20-36	Cycladic Blueschist Unit	36.7522	25.263	greenschist	77.7816	0.0583158	7.10286	4.44172	0.13121	5.50306	0.0476245	0.158424	1.02247	0.0145789	2.80707	99.1144	n.d.	n.d.	n.d.	n.d.	n.d.	32.7403	3.28249	0.0307199	417547	3276.04	101.429	22.3364	6.07046	0.992003	9.10375	3.89958	0.146488	n.d.	n.d.	n.d.	n.d.	n.d.	n.d.	2.89699	0.284728	0.0470822	302.26	n.d.	0.0653156	1.14005	0.223906	0.015794	2.68089
IO-20-38	Cycladic Blueschist Unit	36.7525	25.2641	blueschist	53.3901	1.0824	18.0919	8.39515	0.0867087	6.23523	6.73794	1.04343	0.935284	0.0194851	2.57454	98.6512	n.d.	n.d.	n.d.	n.d.	n.d.	31.0589	0.750145	0.0303175	219478	3138.39	76.0473	30.4016	19.4695	1.22062	10.8477	8.20609	0.171095	n.d.	n.d.	n.d.	1496.95	429.347	0.929515	25.6721	0.516476	0.0427462	5600.24	323.412	0.140973	146.79	4.85372	0.0262866	22.6228
IO-20-39	Cycladic Blueschist Unit	36.7537	25.2661	blueschist	59.3257	0.785976	17.6427	8.04995	0.129055	2.76256	5.34464	2.67135	0.272666	0.238704	2.96591	100.216	n.d.	n.d.	n.d.	n.d.	n.d.	17.2349	0.51977	0.0473857	232846	1749.26	84.0251	873.591	170.315	8.66504	70.4502	48.1307	1.04307	n.d.	n.d.	n.d.	16614.7	656.897	4.49569	24.8793	1.36502	0.0476398	3833.27	243.869	0.1165	71.5999	2.99582	0.0266121	n.d.
IO-20-40	Cycladic Blueschist Unit	36.7538	25.2679	greenschist	50.5753	0.7327	17.1074	8.98391	0.165786	5.793	6.09503	3.95029	0.679343	0.148636	4.72043	99.0152	n.d.	n.d.	n.d.	n.d.	n.d.	16.8755	0.427806	0.0515207	202921	1762.32	85.9821	632.145	205.294	8.88167	90.6206	98.6417	1.38204	n.d.	n.d.	n.d.	24071.3	1703.06	4.69553	26.1307	1.32965	0.0520818	3633.29	291.044	0.1415	171.45	4.82811	0.0271038	78.9877
IO-20-41	Cycladic Blueschist Unit	36.7537	25.2691	blueschist	61.7914	0.760146	14.6357	6.18525	0.114595	1.37323	3.70905	4.51026	0.630271	0.180487	4.50433	98.4481	n.d.	n.d.	n.d.	n.d.	n.d.	6.51127	0.269007	0.0502539	269094	9895.02	87.8843	724.227	156.767	9.32278	40.2501	27.0614	0.704381	177.822	136.081	22.0116	29023	1810.43	4.47072	19.304	1.83509	0.0500373	3921.76	210.052	0.137293	59.1804	3.64072	0.0288319	n.d.
IO-20-42	Cycladic Blueschist Unit	36.7539	25.2689	blueschist	48.56	0.0348878	8.77192	17.9182	0.123522	4.56747	5.27937	8.20052	0.0952342	0.0396024	5.70867	99.3178	n.d.	n.d.	n.d.	n.d.	n.d.	49.2601	1.07708	0.049573	265690	3014.71	81.5791	78.1977	65.8351	2.2095	20.7729	n.d.	0.35768	684.491	138.825	65.595	62517.4	1109.88	4.15739	5.39281	0.122683	0.0489541	315.107	1.45051	0.253018	99.2601	1.44257	0.0264227	n.d.
IO-20-43	Cycladic Blueschist Unit	36.7539	25.2689	eclogite	37.4803	0.0297504	3.72668	17.6665	0.161002	1.73427	5.81183	20.6074	0.0332505	0.0603759	12.4987	99.836	n.d.	n.d.	n.d.	n.d.	n.d.	15.4276	0.381241	0.0506957	239158	3060.69	77.7373	136.37	76.7477	3.44437	n.d.	n.d.	n.d.	n.d.	n.d.	n.d.	200059	4382	4.1691	2.96996	0.113472	0.0486677	311.469	8.83568	0.263991	55.7628	1.37472	0.0290029	n.d.
IO-20-44	Cycladic Blueschist Unit	36.7539	25.2689	eclogire	31.6665	0.0261881	2.32906	19.2576	0.17149	1.17086	5.2334	24.0568	0.0236538	0.0608241	15.5221	99.5513	n.d.	n.d.	n.d.	n.d.	n.d.	11.3633	0.208557	0.0521217	198959	2033.02	80.0484	263.158	190.145	4.71287	n.d.	n.d.	n.d.	n.d.	n.d.	n.d.	246181	3782.71	4.15972	1.7181	0.0198222	0.0560269	243.777	7.80111	0.372155	38.3572	0.540754	0.029919	n.d.
IO-20-45	Cycladic Blueschist Unit	36.7539	25.2689	blueschist	70.3261	0.578511	14.0286	3.13978	0.0702124	0.983963	6.06497	1.605	0.332273	0.142403	1.10927	98.406	n.d.	n.d.	n.d.	n.d.	n.d.	1.64625	0.183427	0.0518919	265404	3509.74	86.329	514.997	110.918	6.89931	100.142	43.9863	1.39895	616.117	301.634	59.3459	10279.3	513.343	4.81758	16.8163	0.769368	0.048627	2770.67	173.923	0.13118	31.3204	0.804513	0.0303428	n.d.
IO-20-46	Cycladic Blueschist Unit	36.7757	25.2833	blueschist	51.2727	0.518727	11.6285	4.40521	0.0715791	3.09557	1.7612	11.8105	2.20658	0.161716	11.6308	98.6461	n.d.	n.d.	n.d.	n.d.	n.d.	27.6127	2.71514	0.0527963	228969	2609.28	79.4559	620.362	106.883	7.55228	67.8058	34.6733	1.05507	n.d.	n.d.	n.d.	78093	3429.46	4.15169	10.2675	0.432429	0.0502694	2894.55	202.63	0.135065	95.5547	5.30889	0.0266649	90.0946
IO-20-47	Cycladic Blueschist Unit	36.7753	25.283	greenschist	31.7192	0.200283	6.03548	12.2631	0.255872	7.50123	<LOD	19.7512	0.0376042	0.157774	18.2517	97.2081	n.d.	n.d.	n.d.	n.d.	n.d.	54.165	2.36888	0.0518664	154755	1767.35	72.7783	633.986	86.3751	7.70322	15466.7	1764.35	7.28223	51.4464	25.0595	6.92403	159163	3401.49	4.09264	15.1547	0.551486	0.0506884	1428.18	161.096	0.158845	160.601	7.19544	0.0263139	8285.21
IO-20-48	Cycladic Blueschist Unit	36.7745	25.2823	blueschist	68.9307	0.509009	9.81135	4.21508	0.048925	2.84047	1.53832	4.48887	1.56936	0.106318	5.91338	100.051	n.d.	n.d.	n.d.	n.d.	n.d.	29.5053	2.88418	0.0498065	297303	2323.13	96.3897	537.172	173.577	7.43494	47.0276	37.6071	0.72913	n.d.	n.d.	n.d.	31946.9	1366.08	4.37651	11.0825	0.950383	0.0512887	2841.05	175.133	0.131672	82.8628	5.00562	0.0277333	260.994
TH-20-01	Cycladic Blueschist Unit	36.3699	25.4702	marble	<LOD	0.0113191	0.0756594	0.137617	0.00417021	0.427148	<LOD	54.3461	0.0107234	0.120936	40.4256	95.5989	n.d.	n.d.	n.d.	n.d.	n.d.	0.00104256	0.00171428	2.35883e-05	2.70093	0.120417	0.0241551	0.0445369	0.00847041	0.000340327	0.00110645	n.d.	1.75337e-05	0.0577355	0.0278677	0.00431981	54.35	0	0.000269043	1.53583e-06	5.19634e-08	3.07166e-06	n.d.	n.d.	n.d.	n.d.	n.d.	n.d.	n.d.
TH-20-02	Cycladic Blueschist Unit	36.3705	25.4694	marble	<LOD	0.0143237	0.138463	0.111009	0.00238729	0.0835552	<LOD	54.318	0.0238729	0.0543109	40.3177	95.0989	n.d.	n.d.	n.d.	n.d.	n.d.	n.d.	n.d.	n.d.	n.d.	n.d.	n.d.	n.d.	n.d.	n.d.	n.d.	n.d.	n.d.	n.d.	n.d.	n.d.	n.d.	n.d.	n.d.	n.d.	n.d.	n.d.	n.d.	n.d.	n.d.	n.d.	n.d.	n.d.	n.d.
TH-20-03	Cycladic Blueschist Unit	36.3698	25.4671	marble	<LOD	0.00957663	0	0.146044	0.00239416	0.622481	<LOD	53.9398	0.00778101	0.0281314	40.1461	94.9414	n.d.	n.d.	n.d.	n.d.	n.d.	n.d.	n.d.	n.d.	n.d.	n.d.	n.d.	n.d.	n.d.	n.d.	n.d.	n.d.	n.d.	n.d.	n.d.	n.d.	n.d.	n.d.	n.d.	n.d.	n.d.	n.d.	n.d.	n.d.	n.d.	n.d.	n.d.	n.d.	n.d.
TH-20-04	Cycladic Blueschist Unit	36.3679	25.4727	marble	<LOD	0.00990854	0.0670283	0.166114	0.01224	0.056537	<LOD	54.2452	0.00757712	0.0705255	41.7145	96.4079	n.d.	n.d.	n.d.	n.d.	n.d.	0.775718	0.150731	0.10361	23504.1	1859.71	1608.37	178.845	63.125	2.35514	34.5795	22.4277	0.429337	690.278	71.6579	47.4217	387723	0	2.44223	0.0150243	0.000669649	0.0300485	n.d.	n.d.	n.d.	n.d.	n.d.	n.d.	n.d.
TH-20-05	Cycladic Blueschist Unit	36.3677	25.4728	metaphyllite	74.4353	0.199757	11.7334	1.61994	0.00856103	1.12149	1.93384	0.3881	3.50622	0.115098	4.87745	100.024	n.d.	n.d.	n.d.	n.d.	n.d.	70.5021	2.95911	0.247919	347960	0	248.998	722.468	209.331	11.2709	n.d.	n.d.	n.d.	5899.67	n.d.	11799.3	n.d.	n.d.	n.d.	18.2943	1.28315	0.109494	5755.81	193.591	0.327833	212.878	11.5762	0.0742302	171.171
TH-20-06	Cycladic Blueschist Unit	36.3689	25.4745	metaphyllite	63.1317	0.724911	14.803	6.30211	0.0567238	4.09277	1.76805	0.398028	3.09577	0.148059	3.85798	98.4659	n.d.	n.d.	n.d.	n.d.	n.d.	53.4457	1.45947	0.0980312	295093	0	91.5704	688.296	215.171	5.73012	55.2881	37.1416	0.678046	121.907	34.514	15.0038	n.d.	n.d.	n.d.	16.0319	0.513187	0.048006	4628.18	217.438	0.151279	136.729	3.68516	0.0342039	271.772
TH-20-07	Cycladic Blueschist Unit	36.3691	25.4744	metaphyllite	67.2266	0.580522	12.1335	5.22949	0.0613093	3.40841	1.98489	1.9322	2.21096	0.124534	4.20429	99.1632	n.d.	n.d.	n.d.	n.d.	n.d.	44.1774	1.93986	0.105371	314258	0	89.4973	491.098	200.747	5.72969	95.0753	27.4458	1.08895	587.517	294.593	54.0271	9005.64	1618.58	2.85945	13.2638	0.622063	0.0480854	3490.03	238.923	0.15558	109.325	4.40628	0.034805	255.776
TH-20-08	Cycladic Blueschist Unit	36.3688	25.4757	metaphyllite	45.4425	0.429706	8.3755	3.78862	0.0427193	3.37064	1.50774	17.6464	1.17017	0.146586	16.2367	98.2828	n.d.	n.d.	n.d.	n.d.	n.d.	39.3058	2.35589	0.0865703	212403	3.25391e-11	83.9645	778.27	350.354	5.36074	59.0865	37.8151	0.696989	696.915	119.42	58.9293	145674	6208.09	4.18462	10.3696	0.252407	0.0379715	2683.26	106.088	0.122099	83.4403	2.62726	0.0282224	241.675
TH-20-09	Cycladic Blueschist Unit	36.3654	25.4464	metaphyllite	87.3593	0.310206	4.10434	2.05757	0.00981665	0.363216	0.246398	2.65835	0.824598	0.0657715	1.83353	99.8509	n.d.	n.d.	n.d.	n.d.	n.d.	16.2983	0.62141	0.141208	408353	0	120.138	784.203	276.377	8.32152	30.0301	28.6474	0.412359	182.463	n.d.	21.7031	n.d.	n.d.	n.d.	7.73912	0.322271	0.055884	1506.14	262.673	0.211804	40.8886	1.78393	0.0495388	62.1081
TH-20-10	Cycladic Blueschist Unit	36.3655	25.4461	metaphyllite	55.9479	0.732349	19.1664	6.5824	0.0825592	6.92332	6.3794	0.434164	1.1772	0.110726	2.87155	100.457	n.d.	n.d.	n.d.	n.d.	n.d.	8.38546	0.775584	0.0775477	261531	3.25391e-11	57.6504	194.351	145.033	2.75885	87.7469	34.9031	0.930174	171.883	99.4374	19.7857	13622.7	1651.97	2.6323	4.50709	0.254045	0.0268009	1737.52	93.1875	0.084601	38.2311	2.02779	0.0226574	40.466
TH-20-11	Cycladic Blueschist Unit	36.3655	25.4467	metaphyllite	88.8049	0.262242	4.40368	1.95741	0.0197918	0.663026	0.133595	0.201877	1.15386	0.0564067	1.04088	98.7203	n.d.	n.d.	n.d.	n.d.	n.d.	n.d.	n.d.	n.d.	n.d.	n.d.	n.d.	n.d.	n.d.	n.d.	n.d.	n.d.	n.d.	n.d.	n.d.	n.d.	n.d.	n.d.	n.d.	n.d.	n.d.	n.d.	n.d.	n.d.	n.d.	n.d.	n.d.	n.d.	n.d.
TH-20-12	Cycladic Blueschist Unit	36.3654	25.4483	metaphyllite	48.9222	1.02131	13.9429	7.77547	0.0755861	2.56093	1.087	8.33966	4.41729	0.343737	10.0166	98.6097	n.d.	n.d.	n.d.	n.d.	n.d.	38.0192	1.32131	0.0898984	228670	0	86.0969	1684.07	311.33	6.15707	53.1904	42.7586	0.619742	281.371	174.003	30.6728	65892.7	3090.23	4.17755	18.7127	0.813905	0.0453985	6276.92	501.531	0.150632	140.204	5.65726	0.0306709	130.9
TH-20-13	K5? (Cape Columbo)	36.4734	25.4212	ignimbrite	51.1141	0.781577	17.9419	8.42235	0.144518	5.05911	2.75567	9.92455	0.724556	0.108143	1.68847	98.7278	n.d.	n.d.	n.d.	n.d.	n.d.	8.19944	0.219453	0.107112	238907	3.25391e-11	97.956	500.082	103.504	5.40984	72.3444	37.5934	0.825711	28857.6	9567.3	214.345	68916.1	2936.37	4.6681	30.3612	1.38388	0.0517503	4473.72	166.903	0.173248	209.844	6.4945	0.0341105	77.1565
TH-20-14	K5? (Cape Columbo)	36.4734	25.4212	mafic clast/bomb	54.8308	0.981443	17.2502	8.71589	0.147861	3.90394	3.4812	7.91902	1.21266	0.157785	0.764107	99.4494	n.d.	n.d.	n.d.	n.d.	n.d.	7.05492	0.335024	0.10979	256296	0	112.171	688.985	196.594	5.87099	62.7465	55.8188	0.697432	5526.81	550.637	178.704	59406.7	3619.47	4.7258	27.873	0.812808	0.054176	6011.63	235.806	0.176485	249.839	13.9633	0.0358449	33.4099
TH-20-15	K5? (Cape Columbo)	36.4734	25.4212	mafic clast/bomb	67.9517	0.565768	15.3312	4.26394	0.101858	0.652499	4.95375	2.28425	3.74456	0.137156	<LOD	100.067	n.d.	n.d.	n.d.	n.d.	n.d.	32.2926	1.0336	0.112549	317623	0	105.386	656.672	176.759	6.08258	26.8461	22.645	0.34366	6701.5	1304.63	196.693	12101	879.607	3.51919	12.1859	1.03797	0.060065	3668.2	429.238	0.190452	16.4913	3.69096	0.0588161	29.5867
TH-20-16	K5? (Cape Columbo)	36.4734	25.4212	ignimbrite	49.5408	0.778566	17.1104	8.12641	0.139914	4.90649	4.29449	9.29045	0.826156	0.109456	4.82073	100	n.d.	n.d.	n.d.	n.d.	n.d.	8.5885	0.425526	0.0993968	231568	0	92.7779	387.203	123.111	4.66273	183.798	70.4207	1.55477	80089.3	31733.8	214.674	64951.6	5007.53	4.41606	31.083	2.44411	0.0505929	4564.85	316.774	0.162456	215.282	12.1819	0.0331289	74.6321
TH-20-38	Cycladic Blueschist Unit	36.3914	25.4345	greenschist	50.5318	0.647901	12.0867	6.66857	0.121036	6.36509	0.545554	9.11422	2.27922	0.130826	11.0026	99.6229	n.d.	n.d.	n.d.	n.d.	n.d.	27.1527	1.7525	0.0571177	222265	6162	95.3081	512.936	131.006	6.20688	24.4809	14.1592	0.327814	n.d.	n.d.	n.d.	66271.4	2213.05	4.61051	16.5396	0.730634	0.0518711	3847.45	306.179	0.167138	128.745	3.12072	0.0332359	442.858
TH-20-41	Cycladic Blueschist Unit	36.3868	25.4316	greenschist	53.5775	0.57037	10.3241	10.4061	1.34483	8.50909	0.0592238	5.03675	0.430056	0.127559	8.88652	99.3807	n.d.	n.d.	n.d.	n.d.	n.d.	58.1384	1.88719	0.050611	255987	2188.51	93.8681	668.519	294.466	6.53862	31.6706	20.7556	0.415713	235.992	n.d.	31.8075	39877.6	2472.01	4.55871	13.6307	1.1104	0.0501978	3641.92	520.451	0.162865	114.594	4.35749	0.0318523	648.746
TH-20-42	Cycladic Blueschist Unit	36.3899	25.4424	blueschist	56.5657	0.90218	16.4966	7.64099	0.185184	7.00946	1.82905	0.476731	3.0921	0.163342	5.03369	99.5381	n.d.	n.d.	n.d.	n.d.	n.d.	34.7707	1.53606	0.04988	214294	1763.7	94.6106	610.12	102.862	6.59805	165.011	56.7434	1.61832	3620.07	921.391	180.656	879.555	648.361	1.31046	16.3693	0.642712	0.0495993	4380.82	207.82	0.169211	136.928	5.27176	0.0319219	390.007
TH-20-43	Cycladic Blueschist Unit	36.3899	25.4424	greenschist	56.3158	0.835168	16.1374	7.6183	0.112244	6.53866	0.697242	0.801876	4.16443	0.175024	4.87831	98.4064	n.d.	n.d.	n.d.	n.d.	n.d.	30.7896	1.70399	0.0527655	236648	1888.22	99.0695	714.443	99.801	7.17182	20.9836	13.9911	0.297469	3534.22	872.308	187.496	3058.46	624.952	2.90582	17.2494	0.670106	0.050361	4365.53	318.437	0.170201	143.088	4.70793	0.0331	533.759
[truncated: 132 more columns]

## Sheet: Pb isotopes bulk rocks
Bulk rock Pb isotope data of the Kolumbo volcano and potential stratigraphic units below the Kolumbo volcano. This table compiles data from this study and previous studies (see footnotes)
Sample	Unit	Lithology	Northing	Easting	206Pb/204Pb	207Pb/204Pb	208Pb/204Pb	207Pb/206Pb	208Pb/206Pb
IO20-13	Cycladic Basement	Augengneiss	36.7021	25.3386	18.583	15.719	39.176	0.84588	2.10816
IO20-15	Cycladic Basement	Granite	36.7235	25.3206	18.439	15.696	39.118	0.85124	2.12148
IO20-18	Cycladic Basement	Orthogneiss	36.7238	25.3288	18.506	15.704	39.142	0.84859	2.1151
IO20-24	Cycladic Basement	Augengneiss	36.737	25.3593	18.637	15.715	38.995	0.84322	2.09234
IO20-25	Cycladic Basement	Micaschist	36.7376	25.3577	18.657	15.736	38.734	0.84344	2.07611
ABI-01*	Cycladic Basement	Augengneiss	n.d.	n.d.	18.5376	15.7074	39.0176	0.84733	2.10478
ABI-02*	Cycladic Basement	Augengneiss	n.d.	n.d.	19.0767	15.7575	38.8481	0.82601	2.03642
ABI-03*	Cycladic Basement	Micaschist	n.d.	n.d.	18.8021	15.7079	39.1618	0.83543	2.08284
ABI-04*	Cycladic Basement	Augengneiss	n.d.	n.d.	18.7637	15.7238	39.4566	0.83799	2.10281
ABI-05*	Cycladic Basement	Augengneiss	n.d.	n.d.	18.614	15.7179	39.2637	0.84441	2.10936
IO20-23	Cycladic Blueschist	Blueschist	36.7388	25.343	18.75	15.688	38.989	0.83669	2.07941
IO20-31	Cycladic Blueschist	Greenschist	36.708	25.3209	18.326	15.605	38.282	0.85152	2.08894
IO20-39	Cycladic Blueschist	Blueschist	36.7537	25.2661	18.61	15.693	38.724	0.84326	2.08082
IO20-47	Cycladic Blueschist	Greenschist	36.7753	25.283	18.7	15.669	38.864	0.83791	2.07829
IO20-48	Cycladic Blueschist	Blueschist	36.7745	25.2823	18.711	15.661	38.895	0.83699	2.07872
NA007-002C	Kolumbo volcanic rocks	Trachyte	36.3257	25.309	18.937	15.682	38.955	0.82811	2.05708
NA007-052C	Kolumbo volcanic rocks	Rhyolite	36.3181	25.2964	18.733	15.663	38.826	0.83612	2.0726
NA007-062C	Kolumbo volcanic rocks	Andesite	36.3158	25.2851	18.733	15.634	38.73	0.83457	2.06747
NA007-079C	Kolumbo volcanic rocks	Rhyolite	36.3136	25.2963	18.739	15.673	38.844	0.83638	2.0729
NA007-080C1	Kolumbo volcanic rocks	Rhyolite	36.3149	25.2976	18.74	15.669	38.84	0.83613	2.07257
NA007-080C2	Kolumbo volcanic rocks	Basaltic Andesite	36.3149	25.2976	18.875	15.629	38.787	0.82803	2.05494
NA007-080C3	Kolumbo volcanic rocks	Andesite	36.3149	25.2976	18.737	15.64	38.74	0.83471	2.06757
NA007-092C	Kolumbo volcanic rocks	Rhyolite	36.3126	25.2858	18.74	15.67	38.842	0.83618	2.07268
NA007-096C	Kolumbo volcanic rocks	Rhyolite	36.317	25.2868	18.739	15.67	38.84	0.83622	2.07268
NA007-100b2	Kolumbo volcanic rocks	Basaltic Andesite	36.3174	25.286	18.724	15.62	38.685	0.83422	2.06606
NA007-100b1	Kolumbo volcanic rocks	Rhyolite	36.3174	25.286	18.765	15.697	38.9	0.8365	2.07301
NA007-100c1	Kolumbo volcanic rocks	Rhyolite	36.3174	25.286	18.751	15.682	38.869	0.83633	2.0729
NA007-055**	Kolumbo volcanic rocks	Rhyolite	36.3155	25.2853	18.7345	15.665	38.8252	0.83616	2.0724
NA007-058**	Kolumbo volcanic rocks	Rhyolite	36.3087	25.2896	18.7342	15.6649	38.8241	0.83617	2.07236
NA007-062**	Kolumbo volcanic rocks	Andesite	36.3084	25.2894	18.7523	15.6497	38.7649	0.83455	2.06721
NA007-071**	Kolumbo volcanic rocks	Rhyolite	36.3174	25.2877	18.7362	15.6661	38.8268	0.83614	2.07229
NA007-073**	Kolumbo volcanic rocks	Rhyolite	36.3159	25.2921	18.7355	15.666	38.8267	0.83617	2.07236
NA007-076**	Kolumbo volcanic rocks	Basaltic Andesite	36.3186	25.2937	18.8128	15.6512	38.7636	0.83194	2.06049
NA007-077**	Kolumbo volcanic rocks	Rhyolite	36.3109	25.2951	18.7359	15.6667	38.8284	0.83618	2.07241
NA007-079**	Kolumbo volcanic rocks	Rhyolite	36.3136	25.2963	18.7351	15.6666	38.8301	0.83622	2.07259
NA007-079B**	Kolumbo volcanic rocks	Andesite	36.3136	25.2963	18.7538	15.6615	38.8078	0.83511	2.06933
NA007-090**	Kolumbo volcanic rocks	Rhyolite	36.3158	25.2851	18.7284	15.6654	38.8132	0.83645	2.07242
NA007-115**	Kolumbo volcanic rocks	Andesite	36.3112	25.295	18.7534	15.6507	38.77	0.83455	2.06736
NA014-019**	Kolumbo volcanic rocks	Rhyolite	36.312	25.2894	18.7417	15.6731	38.8464	0.83627	2.07273
AN20-03	Miocene to Quaternary sediments	Sandstone	36.3585	25.7486	18.613	15.664	38.745	0.84156	2.08161
AN20-07	Miocene to Quaternary sediments	Marl	36.3646	25.7472	18.822	15.66	38.87	0.83201	2.06514
AN20-16	Miocene to Quaternary sediments	Shale	36.3441	25.7698	18.817	15.678	38.991	0.83318	2.07212
AN20-17	Miocene to Quaternary sediments	Conglomerate	36.3441	25.7698	18.898	15.655	38.854	0.82839	2.05598
TH20-02	Pelagonian unit	Marble	36.3705	25.4694	19.058	15.698	38.583	b.d.l.	2.0245
TH20-04	Pelagonian unit	Marble	36.3679	25.4727	18.713	15.704	38.525	0.8392	2.05873
TH20-05	Pelagonian unit	Metaphyllite	36.3677	25.4728	18.65	15.667	38.87	0.84005	2.08418
TH20-12	Pelagonian unit	Metaphyllite	36.3654	25.4483	18.725	15.691	38.925	0.83797	2.07877
TH20-38	Pelagonian unit	Greenschist	36.3914	25.4345	18.95	15.691	39.031	0.82802	2.05968
TH20-41	Pelagonian unit	Greenschist	36.3868	25.4316	18.98	15.697	39.047	0.82703	2.05727
TH20-43	Pelagonian unit	Greenschist	36.3899	25.4424	18.938	15.698	39.06	0.82892	2.06252
AAS-015a*	Pelagonian unit	Metapelite	n.d.	n.d.	18.8927	15.7027	39.0305	0.83115	2.0659
AAS-015b*	Pelagonian unit	Metapelite	n.d.	n.d.	18.9713	15.7241	38.9816	0.82884	2.05477
AAS-016a*	Pelagonian unit	Metapelite	n.d.	n.d.	19.0002	15.6976	39.047	0.82618	2.05508
AAS-016b*	Pelagonian unit	Marble	n.d.	n.d.	18.8741	15.6842	38.9403	0.83099	2.06316
AAS-017*	Pelagonian unit	Metapelite	n.d.	n.d.	18.8904	15.6771	39.072	0.8299	2.06835
AAS-018	Pelagonian unit	Metapelite	n.d.	n.d.	18.7373	15.6675	38.9226	0.83617	2.07728
AN20-19	Pelagonian unit	Granite	36.3449	25.7801	18.643	15.664	38.739	0.84021	2.07794
AN20-20	Pelagonian unit	Granite	36.3452	25.7795	18.829	15.669	38.725	0.83217	2.05667
AN20-21	Pelagonian unit	Diorite	36.3532	25.774	18.632	15.641	38.688	0.83947	2.07643
AN20-24	Pelagonian unit	Metabasite	36.361	25.7775	18.556	15.571	38.47	0.83914	2.07318
AN20-31	Pelagonian unit	Metabasite	36.3506	25.7801	18.577	15.608	38.552	0.84018	2.07525
AN20-43	Pelagonian unit	Granite	36.36	25.7705	18.594	15.665	38.722	0.84248	2.0825
*data from Klaver (2016) "Dynamics of magma generation and differentiation in the central-eastern Aegean arc" - PhD thesis, Vrije Universiteit Amsterdam
**data from Klaver et al. (2016) "A distinct source and differentiation history for Kolumbo submarine volcano, Santorini volcanic field, Aegean arc" Geochemistry, geophysics, geosystems

## Sheet: In-situ Pb isotopes sulfides
In-situ Pb isotope data of sulfides from sulfide-sulfate chimneys of the Kolumbo volcano.
#	Mineral	Pb206/Pb204	Pb207/Pb204	Pb208/Pb204	Pb207/Pb206	Pb208/Pb206
'G1'	galena	18.7217	15.6496	38.7659	0.8359	2.0704
'G2'	galena	18.7422	15.657	38.7794	0.8356	2.0693
'G3'	galena	18.7353	15.6604	38.8001	0.8359	2.0706
'G4'	galena	18.7449	15.6576	38.7707	0.8358	2.0702
'G5'	galena	18.7221	15.661	38.7977	0.8362	2.0714
'G6'	galena	18.736	15.6557	38.7823	0.8358	2.0707
'G9'	galena	18.7251	15.6562	38.78	0.8358	2.0707
'G12'	galena	18.7478	15.661	38.8008	0.8357	2.0706
'G13'	galena	18.7333	15.6643	38.804	0.8358	2.0708
'G14'	galena	18.7199	15.6534	38.7774	0.8362	2.0715
'G17'	galena	18.7359	15.6586	38.7972	0.8358	2.0705
'Py18'	pyrite*	18.0755	15.1403	37.515	0.8362	2.0719
'Py19'	pyrite*	18.0769	15.1039	37.4235	0.8365	2.0723
'Py20'	pyrite*	18.4716	15.4572	38.2986	0.8364	2.0722
'Py21'	pyrite*	18.6061	15.5623	38.5629	0.8365	2.0725
'Py22'	pyrite*	18.6358	15.6012	38.6632	0.8368	2.0728
'Py23'	pyrite*	18.5754	15.5474	38.5277	0.8364	2.0721
'Py24'	pyrite*	18.5655	15.5438	38.5295	0.8366	2.0723
'Py25'	pyrite*	17.1192	14.324	35.5032	0.8362	2.072
'Py26'	pyrite*	16.6848	13.9793	34.6664	0.8364	2.0724
'Py27'	pyrite*	16.9473	14.1866	35.1887	0.8363	2.0721
'Py28'	pyrite*	18.2208	15.2584	37.862	0.8364	2.0724
'Py29'	pyrite*	18.2892	15.3249	38.0276	0.8362	2.0721
'Py30'	pyrite*	18.2891	15.3427	38.1002	0.8367	2.0725
'Py31-2'	pyrite*	18.1183	15.1636	37.5648	0.8363	2.0722
Py32-2'	pyrite*	18.1575	15.1919	37.6349	0.8363	2.0721
'S16'	Sb-Pb sulfosalt	18.7031	15.6214	38.7159	0.8356	2.0708
'S7'	Sb-Pb sulfosalt	18.1727	15.1819	37.6049	0.8366	2.0721
'S8'	Sb-Pb sulfosalt	18.2321	15.2438	37.7572	0.8362	2.0712
'G11'	Sb-Pb sulfosalt	18.6639	15.599	38.6284	0.8356	2.0701
*Pb204 data should be used with caution, due to undetermined interference with 204Hg during the analysis. These values were not used in the paper

## Sheet: Std PPP LA-ICP-MS
Standards used for calibration of the trace element contents measured by LA-ICP-MS. Precision and accuracy are color coded, green cells indicate values within 15% deviation of the preferred standard values, yellow cells values within 30% deviation of the preferred standard values and red cells indicate values outside of this range.
AVERAGE (µg.g-1)	Li7	Si29	P31	S32	Cl35	Ca44	Sc45	Ti49	V51	Cr53	Mn55	Fe57	Co59	Ni60	Cu63	Zn66	As75	Se78	Rb85	Sr88	Y89	Zr90	Nb93	Mo95	Ag107	Sn118	Sb121	Te125	Ba137	La139	Ce140	Pr141	Nd146	Sm147	Eu151	Gd157	Tb159	Dy161	Ho165	Er167	Tm169	Yb172	Lu175	Hf178	Ta181	Au197	Hg202	Tl205	Pb208
BCR-2	9.29933	266850	1558.96	351.84	376.929	51760.3	32.9852	13455.8	417.053	21.8973	1564.61	93540.6	37.8748	13.8601	18.4509	124.511	0.882743	0.304617	46.1193	343.501	35.797	189.706	12.7287	210.711	0.0777464	2.30456	0.29784	0.0210191	681.286	25.0983	54.726	6.80816	28.3695	6.50148	1.94666	6.7028	1.04934	6.34378	1.30396	3.63729	0.521058	3.39433	0.502915	5.03006	0.80104	0.00274926	0.0109943	0.278818	11.1727
BHVO-1	5.10353	230435	1263.58	125.781	357.168	85514.6	31.9169	16905.7	324.552	294.583	1359.33	86535.3	45.3651	116.809	138.098	100.747	0.670403	0.31237	9.55587	403.078	27.1328	177.929	19.5713	1.90109	0.096315	2.10926	0.137002	0.00901894	138.666	16.1215	39.0847	5.60352	25.4673	6.31756	2.12997	6.51207	0.976986	5.50711	1.02186	2.601	0.341408	2.03683	0.285448	4.55855	1.2145	0.00392162	0.222997	0.0373827	1.91537
BHVO-2	4.48293	254304	1133.77	241.565	412.844	80245.9	30.3549	15997.3	311.472	286.641	1271.41	82537.9	43.124	110.56	119.886	109.988	0.861807	0.211262	8.73016	379.4	25.3852	166.709	18.1131	4.64513	0.0898202	1.8332	0.132323	0.0138603	134.11	14.7719	35.6357	5.12657	23.419	5.84482	1.97298	6.0278	0.906497	5.13211	0.956205	2.44924	0.322916	1.92728	0.269617	4.31759	1.12836	0.00317099	0.0420682	0.0827186	13.2515
BIR-1	3.40014	198054	88.9726	75.4731	116.273	88841.1	40.2005	5311.28	297.983	370.975	1246.86	72914.7	48.8239	153.423	113.944	61.1542	0.124612	0.310222	0.52392	103.22	14.9665	14.149	0.393127	0.0661028	0.0362767	0.722973	0.455355	0.0166041	7.62116	0.673371	2.31637	0.352246	2.33739	1.0515	0.500205	1.73816	0.330438	2.42916	0.53536	1.59681	0.240835	1.5812	0.240341	0.532045	0.0522112	0.00406373	0.0345061	0.00704831	3.62786
2SD
BCR-2	0.441653	18371	151.883	55.8695	226.782	2891.17	2.05105	848.732	23.472	9.2684	122.223	5300.45	2.74199	5.56679	6.0996	17.7627	0.0688965	0.388202	2.07469	19.0216	2.15239	9.86509	0.841314	56.2114	0.0159705	0.161011	0.0802007	0.0102044	33.5634	1.50666	4.17967	0.429796	1.87483	0.419491	0.109907	0.491553	0.0714793	0.453427	0.0927006	0.261601	0.042595	0.234231	0.0391141	0.30031	0.056578	0.00140049	0.017222	0.0219306	1.8872
BHVO-1	0.447454	6143.42	88.7737	36.0786	175.191	4022.1	1.54981	995.291	15.1536	18.7703	97.6649	4238.23	2.84879	6.16739	19.9891	17.1648	0.0852264	0.458634	0.564984	19.0389	1.26725	8.03215	1.39218	0.548841	0.0161466	0.222796	0.0473877	0.00604397	8.20743	0.910741	2.37705	0.30624	1.36011	0.307753	0.103825	0.330609	0.0525045	0.288037	0.065398	0.154744	0.025493	0.137552	0.0179657	0.279376	0.0719395	0.00166727	0.149834	0.0116331	0.23261
BHVO-2	0.244583	18081.5	81.4429	51.0088	219.917	4814.17	1.85384	916.778	17.0248	14.6091	73.0069	4932.81	2.18265	6.10886	14.112	14.642	0.0552421	0.303453	0.435183	15.8542	1.28155	9.2747	1.26191	1.69379	0.0121459	0.123395	0.0253654	0.00706711	7.45047	0.879114	2.24852	0.277052	1.23538	0.285907	0.093486	0.311771	0.0506775	0.261222	0.051096	0.137072	0.0198774	0.110595	0.0170733	0.261125	0.0648874	0.00141623	0.0628852	0.00982905	4.04162
BIR-1	0.778945	27440.1	54.8226	35.2204	86.839	10787.7	5.25614	718.104	38.17	54.0585	125.897	7890.07	4.75445	17.0867	19.4609	15.6204	0.0250229	0.460185	0.213664	11.4631	2.46663	2.94357	0.209782	0.0446708	0.0142773	0.139633	0.0861342	0.0662188	2.27678	0.18413	0.479171	0.0887452	0.501274	0.195494	0.0622269	0.323855	0.0638587	0.42062	0.0914454	0.280509	0.0399764	0.268217	0.039258	0.088447	0.0419377	0.00448438	0.0396815	0.00387385	0.570768
Precision	Li	Si	P	S	Cl	Ca	Sc	Ti	V	Cr	Mn	Fe	Co	Ni	Cu	Zn	As	Se	Rb	Sr	Y	Zr	Nb	Mo	Ag	Sn	Sb	Te	Ba	La	Ce	Pr	Nd	Sm	Eu	Gd	Tb	Dy	Ho	Er	Tm	Yb	Lu	Hf	Ta	Au	Hg	Tl	Pb
BCR-2	0.952507	0.931156	0.902574	0.841207	0.398342	0.944143	0.937819	0.936925	0.943719	0.576733	0.921883	0.943335	0.927604	0.598359	0.669414	0.85734	0.921952	-0.274393	0.955015	0.944624	0.939872	0.947998	0.933904	0.73323	0.794582	0.930134	0.730726	0.514518	0.950735	0.93997	0.923626	0.93687	0.933914	0.935478	0.943541	0.926665	0.931882	0.928524	0.928908	0.928078	0.918253	0.930993	0.922225	0.940297	0.929369	0.490594	-0.566451	0.921345	0.831088
BHVO-1	0.912325	0.97334	0.929744	0.713164	0.509501	0.952966	0.951442	0.941127	0.953309	0.936282	0.928152	0.951023	0.937203	0.947201	0.855254	0.829625	0.872873	-0.468236	0.940876	0.952766	0.953294	0.954857	0.928866	0.711303	0.832356	0.894372	0.65411	0.329858	0.940812	0.943508	0.939182	0.945349	0.946594	0.951286	0.951255	0.949231	0.946259	0.947697	0.936001	0.940506	0.92533	0.932467	0.937061	0.938714	0.940766	0.574852	0.328089	0.68881	0.878556
BHVO-2	0.945441	0.928898	0.928166	0.78884	0.467312	0.940007	0.938928	0.942692	0.945341	0.949034	0.942578	0.940236	0.949387	0.944746	0.882288	0.866876	0.9359	-0.436382	0.950152	0.958212	0.949516	0.944366	0.930332	0.635363	0.864775	0.932689	0.808307	0.490119	0.944445	0.940487	0.936903	0.945958	0.947249	0.951084	0.952617	0.948278	0.944095	0.9491	0.946564	0.944035	0.938444	0.942616	0.936676	0.939521	0.942494	0.55338	-0.494839	0.881175	0.695006
BIR-1	0.770908	0.861451	0.383826	0.533338	0.253145	0.878573	0.869252	0.864797	0.871906	0.85428	0.899029	0.89179	0.90262	0.88863	0.829207	0.744573	0.799193	-0.483404	0.592182	0.888945	0.83519	0.791959	0.466376	0.324223	0.606433	0.806863	0.810842	-2.9881	0.701255	0.726555	0.793137	0.748059	0.785541	0.814081	0.875597	0.81368	0.806745	0.826846	0.829189	0.824332	0.834009	0.830371	0.836657	0.83376	0.196768	-0.103514	-0.149984	0.450385	0.842671
ACCURACY	Li	Si	P	S	Cl	Ca	Sc	Ti	V	Cr	Mn	Fe	Co	Ni	Cu	Zn	As	Se	Rb	Sr	Y	Zr	Nb	Mo	Ag	Sn	Sb	Te	Ba	La	Ce	Pr	Nd	Sm	Eu	Gd	Tb	Dy	Ho	Er	Tm	Yb	Lu	Hf	Ta	Au	Hg	Tl	Pb
BCR-2	1.01855	1.05727	0.994241	1.10641	3.92635	1.01803	0.983751	0.991118	0.99869	1.38153	1.02755	0.971226	1.01459	1.10264	0.9385	0.961472	1.02645	3.71484	1.00216	1.01808	0.992433	1.01719	1.02321	0.840828	0.863849	1.01077	0.986226	5.25477	0.996178	1.00073	1.03023	0.99724	1.00387	0.993047	0.978714	0.984115	0.974315	0.987512	0.993115	0.991087	0.975582	1.00069	0.996069	1.01168	1.02043	2.11481	9.16189	1.04426	1.05503
BHVO-1	1.0905	0.990186	1.04416	1.65501	3.84052	1.04682	1.01581	1.0286	1.03426	1.02428	1.03914	1.00424	1.01036	0.973411	1.00655	0.958587	1.18655	3.47078	1.00377	1.00971	1.03442	1.01906	1.0562	1.79179	1.35655	1.00922	0.883885	1.23547	1.03174	1.04414	1.02638	1.03405	1.02774	1.02475	1.03749	1.03613	1.0333	1.0446	1.03858	1.03998	1.03803	1.02508	1.02864	1.0267	1.0345	1.78255	22.2997	0.810905	0.940289
BHVO-2	0.996208	1.09694	0.967599	1.47296	3.85836	0.984905	0.953658	0.977255	0.978856	0.998055	0.971351	0.952436	0.960658	0.922868	0.92719	1.0586	1.23115	1.17368	0.942681	0.962699	0.979746	0.97377	1.00072	1.14131	1.00922	1.03221	1.27972	0.990022	1.02452	0.971836	0.949527	0.960211	0.964937	0.970417	0.965728	0.971129	0.965179	0.97199	0.967134	0.975404	0.964217	0.966541	0.979003	0.965904	0.977785	1.21961	21.0341	3.6928	8.01661
BIR-1	1.06155	0.886661	0.679596	1.07819	2.64257	0.935331	0.930352	0.924272	0.929455	0.944196	0.930036	0.914458	0.934966	0.908368	0.944029	0.868667	0.733011	16.3275	2.49485	0.950458	0.959393	0.956015	0.710898	0.9721	0.884799	1.03135	0.985617	2.913	1.12906	1.07396	1.20644	0.946136	0.975131	0.944743	0.961748	0.960842	0.912056	0.95486	0.936272	0.950482	0.941496	0.969464	0.967555	0.913853	1.26114	0.00162549	4.72687	3.35634	1.19455
STD VALUES	Li	Si	P	S	Cl	Ca	Sc	Ti	V	Cr	Mn	Fe	Co	Ni	Cu	Zn	As	Se	Rb	Sr	Y	Zr	Nb	Mo	Ag	Sn	Sb	Te	Ba	La	Ce	Pr	Nd	Sm	Eu	Gd	Tb	Dy	Ho	Er	Tm	Yb	Lu	Hf	Ta	Au	Hg	Tl	Pb
BCR-2*	9.13	252396	1567.99	318	96	50843.8	33.53	13576.4	417.6	15.85	1522.67	96311.9	37.33	12.57	19.66	129.5	0.86	0.082	46.02	337.4	36.07	186.5	12.44	250.6	0.09	2.28	0.302	0.004	683.9	25.08	53.12	6.827	28.26	6.547	1.989	6.811	1.077	6.424	1.313	3.67	0.5341	3.392	0.5049	4.972	0.785	0.0013	0.0012	0.267	10.59
BHVO-1*	4.68	232718	1210.14	76	93	81690.2	31.42	16435.5	313.8	287.6	1308.13	86170.1	44.9	120	137.2	105.1	0.565	0.09	9.52	399.2	26.23	174.6	18.53	1.061	0.071	2.09	0.155	0.0073	134.4	15.44	38.08	5.419	24.78	6.165	2.053	6.285	0.9455	5.272	0.9839	2.501	0.3289	1.987	0.2775	4.44	1.174	0.0022	0.01	0.0461	2.037
BHVO-2*	4.5	231830	1171.73	164	107	81475.8	31.83	16369.6	318.2	287.2	1308.9	86659.7	44.89	119.8	129.3	103.9	0.7	0.18	9.261	394.1	25.91	171.2	18.1	4.07	0.089	1.776	0.1034	0.014	130.9	15.2	37.53	5.339	24.27	6.023	2.043	6.207	0.9392	5.28	0.9887	2.511	0.3349	1.994	0.2754	4.47	1.154	0.0026	0.002	0.0224	1.653
BIR-1*	3.203	223370	130.92	70	44	94983.6	43.21	5746.45	320.6	392.9	1340.66	79735.4	52.22	168.9	120.7	70.4	0.17	0.019	0.21	108.6	15.6	14.8	0.553	0.068	0.041	0.701	0.462	0.0057	6.75	0.627	1.92	0.3723	2.397	1.113	0.5201	1.809	0.3623	2.544	0.5718	1.68	0.2558	1.631	0.2484	0.5822	0.0414	2.5	0.0073	0.0021	3.037
	*Prefered values : Jochum K.P., Weis U., Schwager B., Stoll B., Wilson S.A., Haug G.H., Andreae M.O, Enzweiler J.; | Geostandards and Geoanalytical Research 40 (3) | [2016] 333-350 Title: Reference values following ISO guidelines for frequently requested rock reference materials doi: 10.1111/j.1751-908X.2015.00392.x
[truncated: 3 more columns]

## Sheet: Std PPP LA-ICP-MS Au
Standards used for calibration of the Au content measured by LA-ICP-MS, green cells indicate values within 15% deviation of the preferred standard values
													Raw Au			Au corrected for Hf and Ta oxides interferences
BCR-2	Si29_µg.g-1_mean	Si29_µg.g-1_2SD	Si29_µg.g-1_LOD_Pettke	Ca44_µg.g-1_mean	Ca44_µg.g-1_2SD	Ca44_µg.g-1_LOD_Pettke	Hf180_µg.g-1_mean	Hf180_µg.g-1_2SD	Hf180_µg.g-1_LOD_Pettke	Ta181_µg.g-1_mean	Ta181_µg.g-1_2SD	Ta181_µg.g-1_LOD_Pettke	Au197_µg.g-1_mean	Au197_µg.g-1_2SD	Au197_µg.g-1_LOD_Pettke	Au2_µg.g-1_mean	Au2_µg.g-1_2SD	Au2_µg.g-1_LOD_Pettke
BCR2-1	250533	34799.2	0.658081	53954.3	7408.38	0.385108	4.62031	0.670333	6.21754e-05	0.70007	0.104709	2.84419e-05	0.00109056	0.000506951	2.64629e-05	0.000964425	0.000573199	2.64629e-05
BCR2-2	235946	55794.6	0.575278	51345.6	9463.38	0.384498	4.43544	0.69597	5.1385e-05	0.67693	0.108728	2.0336e-05	0.0011077	0.000628199	2.88923e-05	0.000995709	0.000736976	2.88923e-05
BCR2-3	249120	51547.5	0.645289	54228.1	8292.78	0.418205	4.61687	0.724768	0.000118797	0.70499	0.118097	7.92248e-05	0.00129055	0.00066792	3.04798e-05	0.00119422	0.000787861	3.04798e-05
BCR2-4	256129	51885.4	0.815122	49347	11460.4	0.434763	4.81555	0.700745	8.21199e-05	0.737006	0.126219	5.47548e-05	0.00110907	0.000458013	5.68124e-05	0.000927685	0.000529905	5.68124e-05
BCR2-5	257481	28223.6	0.820216	50105.5	8011.13	0.432507	4.8033	0.494327	0.000105247	0.748444	0.0866229	4.82095e-05	0.00115226	0.000825203	6.22859e-05	0.000973259	0.000976378	6.22859e-05
BCR2-6	236283	24099.5	1.00172	47253.3	5110.68	0.531144	4.66359	0.439514	3.79167e-05	0.730478	0.0444196	4.73256e-05	0.000965229	0.000382354	7.87208e-05	0.000766492	0.000442123	7.87208e-05
BCR2-7	255173	54263	1.08935	45342.9	11195.8	0.533602	4.78361	0.803719	1.92806e-05	0.73664	0.123917	5.16076e-05	0.000867876	0.000696834	6.42418e-05	0.000655845	0.000806042	6.42418e-05
BCR2-8	251594	46770.5	0.973699	45538	9671.96	0.520941	4.80967	0.6976	1.93609e-05	0.74145	0.119032	4.0462e-05	0.000885421	0.000877867	6.37482e-05	0.000672878	0.00100126	6.37482e-05
BCR2-9	243059	56365	0.965343	43299.7	14485.9	0.472783	4.75513	0.868838	0.000190015	0.730161	0.111835	4.27122e-05	0.00100477	0.00107397	6.06923e-05	0.000821674	0.00123642	6.06923e-05
BCR2-10	245623	29740.8	1.50242	43446.5	14358.7	0.713745	5.13604	0.977492	2.79321e-05	0.80188	0.119922	4.12467e-05	0.00089653	0.000851114	7.35023e-05	0.000612717	0.000957702	7.35023e-05
BCR2-11	240340	19914.9	1.51568	40409.3	8293.89	0.693114	4.96892	0.614232	0.000118053	0.798537	0.109635	4.19179e-05	0.000682341	0.00081132	7.47745e-05	0.000382189	0.000889385	7.47745e-05
BCR2-12	242468	24088.4	1.49598	41584.9	8073.09	0.678639	5.03512	0.764194	2.79443e-05	0.787732	0.0980875	3.72869e-05	0.000775722	0.00122811	7.15078e-05	0.000486528	0.0014008	7.15078e-05
Reference Values	252697	0		51300	0		4.8	0		0.75	0		0.00084	0		0.00084	0
Average	246979	39791	1.00485	47154.6	9652.18	0.516588	4.78696	0.704311	7.16856e-05	0.741193	0.105935	4.44605e-05	0.000985669	0.000750654	5.76767e-05	0.000787802	0.000861504	5.76767e-05
Precision (+-15%)	0.977373			0.919193			0.997284			0.988258			1.17342			0.93786
Accuracy	0.161111			0.204692			0.147131			0.142925			0.761568			1.09355
BHVO-2	Si29_µg.g-1_mean	Si29_µg.g-1_2SD	Si29_µg.g-1_LOD_Pettke	Ca44_µg.g-1_mean	Ca44_µg.g-1_2SD	Ca44_µg.g-1_LOD_Pettke	Hf180_µg.g-1_mean	Hf180_µg.g-1_2SD	Hf180_µg.g-1_LOD_Pettke	Ta181_µg.g-1_mean	Ta181_µg.g-1_2SD	Ta181_µg.g-1_LOD_Pettke	Au197_µg.g-1_mean	Au197_µg.g-1_2SD	Au197_µg.g-1_LOD_Pettke	Au2_µg.g-1_mean	Au2_µg.g-1_2SD	Au2_µg.g-1_LOD_Pettke
BHVO-2-1	231849	3.23413e-11	0.466135	63026.1	4840.22	0.356812	3.76205	0.456125	2.77753e-05	0.944957	0.102972	3.37428e-05	0.00231078	0.00114933	2.59548e-05	0.00229088	0.00134018	2.59548e-05
BHVO-2-2	231849	2.83107e-11	0.448313	64796.2	7287.93	0.283086	3.75617	0.561886	3.4099e-05	0.944106	0.148896	4.29649e-05	0.00210089	0.000787816	2.75665e-05	0.00204421	0.000903615	2.75665e-05
BHVO-2-3	231849	3.61679e-11	0.457626	65321.9	7290.91	0.292429	3.81219	0.700472	7.76244e-06	0.957593	0.171414	1.0841e-05	0.00226416	0.000958504	2.42772e-05	0.00222968	0.00110503	2.42772e-05
BHVO-2-4	231849	2.11373e-11	0.610282	60390.8	7358.16	0.344713	3.85391	0.41721	9.83322e-06	0.987107	0.0963982	3.06486e-05	0.0022031	0.000809213	4.0221e-05	0.00209703	0.000926066	4.0221e-05
BHVO-2-5	231849	2.95117e-11	0.753039	70897.4	22728	0.395289	3.91962	0.711703	5.74264e-05	1.01592	0.183124	6.1928e-05	0.00237055	0.000972028	5.05213e-05	0.00228576	0.00109022	5.05213e-05
BHVO-2-6	231849	1.33538e-11	0.585734	70229.8	22495.4	0.391828	3.87094	0.569101	6.67741e-05	1.00886	0.137893	2.62823e-05	0.00234537	0.000740839	4.44617e-05	0.00225735	0.000838948	4.44617e-05
BHVO-2-7	231849	0	0.889169	78353.5	13354.8	0.467405	3.93581	1.08304	6.41663e-05	1.01966	0.272666	3.74936e-05	0.00249187	0.00161829	5.37161e-05	0.00242141	0.00183382	5.37161e-05
BHVO-2-8	231849	1.50292e-11	0.816524	80152.3	19586	0.485968	4.14379	0.996163	5.68876e-05	1.08019	0.265771	2.66456e-05	0.00253806	0.00105801	6.17718e-05	0.00243353	0.00114481	6.17718e-05
BHVO-2-9	231849	2.88208e-11	0.747801	79343.9	9347.6	0.449567	4.05676	0.499019	6.55441e-05	1.0493	0.140223	4.51615e-05	0.00246011	0.00118178	5.63434e-05	0.00236221	0.00135018	5.63434e-05
BHVO-2-10	231849	0	1.29319	83931.9	7585.19	0.752417	4.48197	0.435273	8.03549e-05	1.1696	0.134698	3.73148e-05	0.0027738	0.0018513	8.79229e-05	0.00254852	0.00206857	8.79229e-05
BHVO-2-11	231849	2.95415e-11	1.19959	82934.5	6970.49	0.725968	4.41962	0.361121	2.11778e-05	1.159	0.0971835	6.49346e-05	0.00279676	0.00117726	8.84997e-05	0.00258002	0.00130904	8.84997e-05
BHVO-2-12	231849	0	1.26109	86521.9	7678.65	0.728321	4.5253	0.366868	0.000122774	1.18872	0.102976	5.29388e-05	0.00316169	0.00196391	9.4852e-05	0.00297074	0.00222049	9.4852e-05
Reference Values	231849	654.411		81475.3	428.818		4.47	0.025		1.154	0.019		0.0026	0		0.0026	0
Average	231849	1.95178e-11	0.794041	73825	11376.9	0.472817	4.04484	0.596498	5.12146e-05	1.04375	0.154518	3.92414e-05	0.00248476	0.00118902	5.46757e-05	0.00237678	0.00134425	5.46757e-05
Precision (+-15%)	1			0.906103			0.904886			0.904464			0.955677			0.914145
Accuracy	8.41836e-17			0.154107			0.147471			0.148041			0.478526			0.565575
BIR-1	Si29_µg.g-1_mean	Si29_µg.g-1_2SD	Si29_µg.g-1_LOD_Pettke	Ca44_µg.g-1_mean	Ca44_µg.g-1_2SD	Ca44_µg.g-1_LOD_Pettke	Hf180_µg.g-1_mean	Hf180_µg.g-1_2SD	Hf180_µg.g-1_LOD_Pettke	Ta181_µg.g-1_mean	Ta181_µg.g-1_2SD	Ta181_µg.g-1_LOD_Pettke	Au197_µg.g-1_mean	Au197_µg.g-1_2SD	Au197_µg.g-1_LOD_Pettke	Au2_µg.g-1_mean	Au2_µg.g-1_2SD	Au2_µg.g-1_LOD_Pettke
BIR-1-1	224183	3.51435e-11	0.556242	99755.9	12263.8	0.428662	0.674204	0.297448	4.34731e-05	0.0545854	0.0223288	5.22028e-05	0.00341911	0.00302201	3.1722e-05	0.00399329	0.00351092	3.1722e-05
BIR-1-2	224183	3.44758e-11	0.594577	100580	11365	0.441986	0.686749	0.258267	1.13979e-05	0.0550479	0.014031	2.74572e-05	0.00351351	0.00247259	3.64582e-05	0.00410433	0.0028755	3.64582e-05
BIR-1-3	224183	3.57882e-11	0.544227	101298	11014.2	0.465598	0.683104	0.203569	1.17383e-05	0.0566105	0.0183522	6.2975e-06	0.00362537	0.00196954	3.70713e-05	0.00423599	0.00228991	3.70713e-05
BIR-1-4	224183	3.956e-11	0.795081	91724.2	5859.47	0.540563	0.571321	0.206921	1.8342e-05	0.0378681	0.00868998	3.5716e-05	0.003096	0.000858148	6.86154e-05	0.00363136	0.000994733	6.86154e-05
BIR-1-5	224183	3.22226e-11	0.751789	93345	5731.58	0.512432	0.582254	0.196404	4.90597e-05	0.040038	0.011937	6.42732e-05	0.00339916	0.00150051	5.87337e-05	0.00398465	0.0017433	5.87337e-05
BIR-1-6	224183	3.87219e-11	0.763886	92994.3	8131.45	0.510138	0.591657	0.269799	1.26874e-05	0.0428779	0.0210476	3.91738e-05	0.00386133	0.00419053	5.61286e-05	0.00452037	0.00487423	5.61286e-05
BIR-1-7	224183	3.91168e-11	1.18147	108939	25865.8	0.724336	0.59727	0.201199	0.000109419	0.0416588	0.014455	6.91481e-05	0.00346831	0.00131716	8.81228e-05	0.00403247	0.00151823	8.81228e-05
BIR-1-8	224183	3.30597e-11	0.993009	106120	33327.3	0.620304	0.627706	0.302007	7.00627e-05	0.0444902	0.0216769	7.59268e-05	0.00338039	0.00164409	6.80708e-05	0.00393004	0.00189746	6.80708e-05
BIR-1-9	224183	3.25915e-11	1.06388	106736	25828	0.601981	0.567518	0.168861	1.56569e-05	0.0413483	0.0163974	3.69509e-05	0.00318741	0.00133122	6.50063e-05	0.00370745	0.00153404	6.50063e-05
BIR-1-10	224183	3.79974e-11	1.52293	106285	8271.89	0.893938	0.6269	0.222211	0.000136236	0.0515603	0.0120342	0.000146752	0.00445596	0.00431108	0.000124287	0.00512548	0.00485673	0.000124287
BIR-1-11	224183	3.11447e-11	1.52345	109266	10044.6	0.915401	0.649477	0.185575	0.000106212	0.0539392	0.0132909	0.000141743	0.00345744	0.00200033	0.000109948	0.00399815	0.00225699	0.000109948
BIR-1-12	224183	3.7057e-11	1.52264	108037	10711.2	0.91034	0.636964	0.218338	0.000107334	0.0514544	0.0134045	0.000143808	0.00373861	0.00288487	0.000109917	0.00431646	0.00324435	0.000109917
Reference Values	224183	888.13		94983.1	428.818		0.5822	0.0088		0.0414	0.002		0.0025	4.2e-07		0.0025	4.2e-07
Average	224183	3.55733e-11	0.984431	102090	14034.5	0.630473	0.624594	0.22755	5.7635e-05	0.0476233	0.0156371	6.99542e-05	0.00355022	0.00229184	7.11734e-05	0.00413167	0.00263303	7.11734e-05
Precision (+-15%)	1			1.07482			1.07282			1.15032			1.42009			1.65267
Accuracy	1.5868e-16			0.137472			0.364317			0.328351			0.64555			0.637281
MRG-1	Si29_µg.g-1_mean	Si29_µg.g-1_2SD	Si29_µg.g-1_LOD_Pettke	Ca44_µg.g-1_mean	Ca44_µg.g-1_2SD	Ca44_µg.g-1_LOD_Pettke	Hf180_µg.g-1_mean	Hf180_µg.g-1_2SD	Hf180_µg.g-1_LOD_Pettke	Ta181_µg.g-1_mean	Ta181_µg.g-1_2SD	Ta181_µg.g-1_LOD_Pettke	Au197_µg.g-1_mean	Au197_µg.g-1_2SD	Au197_µg.g-1_LOD_Pettke	Au2_µg.g-1_mean	Au2_µg.g-1_2SD	Au2_µg.g-1_LOD_Pettke
MRG-1-2	182800	2.8117e-11	0.71327	116468	7363.76	0.52049	4.55979	0.468914	3.10186e-05	0.932382	0.333897	5.60544e-05	0.00527563	0.00157768	4.48104e-05	0.00573626	0.00177919	4.48104e-05
MRG-1-3	182800	3.30414e-11	0.720601	116040	15035.3	0.49975	4.45652	0.650262	3.03856e-05	0.88819	0.234808	3.10349e-05	0.00487347	0.00153828	4.15753e-05	0.0052868	0.00179311	4.15753e-05
MRG-1-4	182800	2.28309e-11	0.715103	115843	4801.91	0.584043	4.34206	0.271725	6.52232e-05	0.918244	0.369421	5.72127e-05	0.00538374	0.00240919	6.12515e-05	0.00583121	0.00281884	6.12515e-05
MRG-1-5	182800	2.73383e-11	0.791036	114887	7539.18	0.585431	4.49135	0.844452	2.40529e-05	0.849002	0.16551	9.73465e-06	0.00536756	0.0015637	6.37046e-05	0.00584481	0.00180543	6.37046e-05
MRG-1-6	182800	2.70984e-11	0.696038	113777	8288.99	0.488009	4.3346	0.696276	1.21118e-05	0.851243	0.21998	5.43687e-05	0.00539343	0.00222451	5.75872e-05	0.00583903	0.00252772	5.75872e-05
MRG-1-7	182800	2.70984e-11	0.894499	98239.3	7182.52	0.574236	4.23788	0.699154	1.51412e-05	0.868938	0.400259	6.05851e-05	0.00501295	0.00265663	5.93387e-05	0.00537712	0.00302396	5.93387e-05
MRG-1-8	182800	2.81861e-11	0.858668	98599.3	11337.1	0.591518	4.21636	0.626488	6.27558e-05	0.860514	0.334364	4.11347e-05	0.00584086	0.0046034	7.46462e-05	0.0063533	0.00529568	7.46462e-05
MRG-1-9	182800	1.55567e-11	1.24519	95754.6	10918.9	0.767798	4.2174	0.747518	0.000158122	0.95505	0.490387	8.30054e-05	0.00589319	0.00235517	8.53996e-05	0.00637542	0.00265011	8.53996e-05
MRG-1-10	182800	3.57947e-11	1.79456	95983.9	16545.3	0.884934	3.41709	0.585161	0.000133483	0.641537	0.0978039	0.000100535	0.00585319	0.00240307	0.000129869	0.00632121	0.0027489	0.000129869
MRG-1-11	182800	4.04475e-11	1.53352	101049	26987.9	0.855969	3.57117	0.872339	2.4056e-05	0.709416	0.253975	6.31779e-05	0.00519004	0.00280824	0.000118053	0.00552849	0.00312725	0.000118053
MRG-1-12	182800	4.04475e-11	1.67699	99423.4	23932.1	0.895756	3.52951	0.942233	0.000116514	0.695632	0.213818	0.000107385	0.00552704	0.00353999	0.000120223	0.0059166	0.00399692	0.000120223
Reference Values	182800	0		105060	0		3.76	0		0.8	0		0.0054	0		0.0054	0
Average	182800	2.96324e-11	1.05813	106006	12721.2	0.658903	4.12488	0.673138	6.11695e-05	0.83365	0.283111	6.03844e-05	0.00541919	0.00251635	7.78599e-05	0.00585548	0.00286974	7.78599e-05
Precision	1			1.009			1.09704			1.04206			1.00355			1.08435
Accuracy	1.62103e-16			0.120005			0.16319			0.339605			0.464341			0.490094
TDB-1	Si29_µg.g-1_mean	Si29_µg.g-1_2SD	Si29_µg.g-1_LOD_Pettke	Ca44_µg.g-1_mean	Ca44_µg.g-1_2SD	Ca44_µg.g-1_LOD_Pettke	Hf180_µg.g-1_mean	Hf180_µg.g-1_2SD	Hf180_µg.g-1_LOD_Pettke	Ta181_µg.g-1_mean	Ta181_µg.g-1_2SD	Ta181_µg.g-1_LOD_Pettke	Au197_µg.g-1_mean	Au197_µg.g-1_2SD	Au197_µg.g-1_LOD_Pettke	Au2_µg.g-1_mean	Au2_µg.g-1_2SD	Au2_µg.g-1_LOD_Pettke
TDB-1-top-1	233700	3.76411e-11	0.590342	51970.2	4863.77	0.359091	3.52191	1.07741	6.86883e-05	0.570389	0.0899085	2.71874e-05	0.00392004	0.00208817	3.14012e-05	0.00430695	0.00240225	3.14012e-05
TDB-1-top-2	233700	3.00583e-11	0.556371	51493.7	4193.91	0.325862	3.79664	1.72522	4.52085e-05	0.582457	0.0870051	2.53661e-05	0.00447494	0.00457594	3.22117e-05	0.00494216	0.00533062	3.22117e-05
TDB-1-top-3	233700	3.25391e-11	0.607624	66220.4	9614.59	0.353982	3.79971	0.935698	3.4286e-05	0.607438	0.0815137	2.84704e-05	0.00485886	0.00326851	4.22746e-05	0.00535588	0.00378354	4.22746e-05
TDB-1-top-4	233700	2.93376e-11	0.632362	63838.4	16064.2	0.360334	3.65149	0.865065	9.60449e-06	0.611532	0.0747136	3.89506e-05	0.00455076	0.00172539	4.17021e-05	0.00500083	0.00200558	4.17021e-05
TDB-1-top-5	233700	2.97298e-11	0.861944	63280.8	19944.7	0.493456	4.36122	1.80352	1.75995e-05	0.672103	0.219512	2.24593e-05	0.00663972	0.00553249	6.08856e-05	0.00734751	0.00637468	6.08856e-05
TDB-1-top-6	233700	3.13458e-11	0.767461	61716.6	11344.3	0.465799	3.86235	1.31319	8.28129e-05	0.634255	0.150577	2.56361e-05	0.00633189	0.0156947	5.77712e-05	0.00700123	0.0181522	5.77712e-05
TDB-1-top-8	233700	2.25586e-11	1.34677	68687.9	7445.22	0.717868	4.48169	1.02282	8.71752e-05	0.736454	0.0880836	8.97492e-05	0.00602698	0.00249226	0.000107414	0.00643972	0.00279189	0.000107414
TDB-1-top-7	233700	3.40802e-11	1.17909	72163.5	9603.79	0.665815	4.49875	1.29457	1.9361e-05	0.755768	0.082859	5.4595e-05	0.00542573	0.00305925	7.66292e-05	0.00574791	0.0034638	7.66292e-05
Reference Values	233700	0		55460.8	0		4.5	0		0.72	0		0.0063	1e-07		0.0063	1e-07
Average	233700	3.09113e-11	0.817745	62421.4	10384.3	0.467776	3.99672	1.25469	4.5592e-05	0.646299	0.109272	3.90518e-05	0.00527862	0.00480459	5.62862e-05	0.00576777	0.00553808	5.62862e-05
Precision (+-15%)	1			1.12551			0.88816			0.897638			0.837875			0.91552
Accuracy	1.32269e-16			0.166358			0.313929			0.169073			0.910198			0.960176
TSD-41	Si29_µg.g-1_mean	Si29_µg.g-1_2SD	Si29_µg.g-1_LOD_Pettke	Ca44_µg.g-1_mean	Ca44_µg.g-1_2SD	Ca44_µg.g-1_LOD_Pettke	Hf180_µg.g-1_mean	Hf180_µg.g-1_2SD	Hf180_µg.g-1_LOD_Pettke	Ta181_µg.g-1_mean	Ta181_µg.g-1_2SD	Ta181_µg.g-1_LOD_Pettke	Au197_µg.g-1_mean	Au197_µg.g-1_2SD	Au197_µg.g-1_LOD_Pettke	Au2_µg.g-1_mean	Au2_µg.g-1_2SD	Au2_µg.g-1_LOD_Pettke
TSD-41-1	260000	4.02924e-11	0.612475	105411	10897.7	0.476276	1.28853	0.250905	3.75438e-05	0.0826488	0.0198267	1.68277e-05	0.000266564	0.000419534	1.48663e-05	0.000305136	0.000483396	1.48663e-05
TSD-41-2	260000	3.3008e-11	0.588178	104387	10516.3	0.480559	1.26578	0.314531	1.0327e-05	0.0853395	0.0354508	2.41244e-05	0.000229196	0.000406233	1.24009e-05	0.000265827	0.00047431	1.24009e-05
TSD-41-3	260000	3.98118e-11	0.54886	102741	11061.2	0.374847	1.26175	0.268819	3.71902e-05	0.0772489	0.0196175	2.28027e-05	0.000242789	0.000422055	1.45001e-05	0.000275035	0.000481009	1.45001e-05
TSD-41-4	260000	3.42395e-11	0.832123	104308	6868.26	0.497375	1.28289	0.252563	5.01695e-05	0.0715895	0.0147451	5.42405e-05	0.000169356	0.000241496	3.01864e-05	0.000195996	0.000281324	3.01864e-05
TSD-41-5	260000	3.54526e-11	0.728386	101625	7649.7	0.469306	1.26218	0.242056	4.5525e-05	0.0736856	0.0187785	5.13228e-05	0.000169861	0.000404442	2.84744e-05	0.000195768	0.000462334	2.84744e-05
TSD-41-6	260000	4.40064e-11	0.73824	101576	8767.83	0.471392	1.31527	0.380701	1.23914e-05	0.0719121	0.0232366	3.04294e-05	0.000228445	0.000370714	3.08749e-05	0.000265829	0.000427831	3.08749e-05
TSD-41-7	260000	3.3008e-11	0.956703	94713.6	12652.9	0.568453	1.29502	0.407652	1.57675e-05	0.078284	0.029193	3.20096e-05	0.000246628	0.000433864	3.7883e-05	0.000284106	0.000498561	3.7883e-05
TSD-41-8	260000	3.90731e-11	1.03133	99153.6	35001.5	0.593377	1.34268	0.527904	6.82706e-05	0.0803106	0.0417095	5.97255e-05	0.000251445	0.000644427	4.08531e-05	0.00029128	0.00074479	4.08531e-05
TSD-41-9	260000	3.87499e-11	0.937826	93061.6	12864.1	0.559538	1.34609	0.451631	1.53252e-05	0.0807415	0.0418876	4.68133e-05	0.000323052	0.000474165	4.10324e-05	0.00036382	0.000551483	4.10324e-05
TSD-41-10	260000	3.88327e-11	1.38322	137520	10816.9	0.846224	1.46849	0.535374	0.000128637	0.0842259	0.0174802	0.000103193	0.000273347	0.000670491	4.05962e-05	0.000364822	0.000760414	4.05962e-05
TSD-41-11	260000	4.17768e-11	1.37164	137930	10894.7	0.865499	1.42232	0.177132	0.000101567	0.0928652	0.0258182	8.34186e-05	0.00045113	0.000675038	5.10681e-05	0.000564011	0.000770436	5.10681e-05
TSD-41-12	260000	4.32125e-11	1.30532	137685	14039.9	0.862134	1.47817	0.277998	2.38369e-05	0.0989552	0.0432262	9.35244e-05	0.000568096	0.00081737	6.59939e-05	0.000693041	0.000927554	6.59939e-05
Reference Values	260000	0		115000	0		1.1	0		0.055	0		0.00017	0		0.00017	0
Average	260000	3.84553e-11	0.919525	110009	12669.3	0.588748	1.33577	0.340606	4.55459e-05	0.0814839	0.0275808	5.1536e-05	0.000284992	0.000498319	3.40608e-05	0.000338723	0.000571953	3.40608e-05
Precision (+-15%)	1			0.956603			1.21433			1.48153			1.67643			1.99249
Accuracy	1.47905e-16			0.115165			0.254989			0.338482			1.74853			1.68856

## Sheet: Std XRF glass beads
Standards used for calibration of the major elements composition measured by X-ray fluorescence on glass beads
Standard	Na2O (wt%)	MgO (wt%)	Al2O3 (wt%)	SiO2 (wt%)	P2O5 (wt%)	K2O (wt%)	CaO (wt%)	TiO2 (wt%)	MnO (wt%)	Fe2O3 (wt%)	SUM (wt%)
BHVO-1	2.225	7.167	13.551	49.345	0.268	0.531	11.267	2.728	0.171	12.034	99.287
BHVO-1	2.239	7.127	13.502	49.3	0.273	0.53	11.258	2.727	0.17	12.042	99.168
BHVO-1	2.239	7.135	13.503	49.199	0.271	0.531	11.235	2.729	0.171	12.051	99.064
MRG-1	0.78	13.236	8.381	38.41	0.069	0.196	14.634	3.739	0.174	18.088	97.707
MRG-1	0.783	13.218	8.366	38.253	0.071	0.196	14.613	3.748	0.174	18.104	97.526
MRG-1	0.784	13.208	8.376	38.351	0.068	0.196	14.573	3.753	0.174	18.119	97.602
RGM-1	4.005	0.302	13.547	72.486	0.047	4.275	1.22	0.27	0.036	1.905	98.093
RGM-1	3.992	0.305	13.536	72.327	0.044	4.276	1.224	0.269	0.036	1.904	97.913
RGM-1	3.968	0.302	13.475	72.242	0.046	4.255	1.208	0.269	0.036	1.908	97.709
SY-2	4.266	2.67	12.074	60.074	0.436	4.499	8.021	0.145	0.317	6.519	99.021
SY-2	4.255	2.673	12.068	60.241	0.435	4.502	8.019	0.146	0.316	6.511	99.166
SY-2	4.245	2.657	12.068	59.923	0.436	4.492	7.969	0.145	0.317	6.527	98.779
Mean value (n=3)	Na2O (wt%)	MgO (wt%)	Al2O3 (wt%)	SiO2 (wt%)	P2O5 (wt%)	K2O (wt%)	CaO (wt%)	TiO2 (wt%)	MnO (wt%)	Fe2O3 (wt%)	LOI (wt%)	SUM (wt%)	factor
BHVO-1	2.23433	7.143	13.5187	49.2813	0.270667	0.530667	11.2533	2.728	0.170667	12.0423	0.304	99.173	0.99696
MRG-1	0.782333	13.2207	8.37433	38.338	0.0693333	0.196	14.6067	3.74667	0.174	18.1037	1.56	97.6117	0.9844
RGM-1	3.98833	0.303	13.5193	72.3517	0.0456667	4.26867	1.21733	0.269333	0.036	1.90567	0.8	97.905	0.992
SY-2	4.25533	2.66667	12.07	60.0793	0.435667	4.49767	8.003	0.145333	0.316667	6.519	1.08	98.9887	0.9892
Mean value corrected for LOI	Na2O (wt%)	MgO (wt%)	Al2O3 (wt%)	SiO2 (wt%)	P2O5 (wt%)	K2O (wt%)	CaO (wt%)	TiO2 (wt%)	MnO (wt%)	Fe2O3 (wt%)	LOI (wt%)	SUM (wt%)
BHVO-1	2.22754	7.12129	13.4776	49.1315	0.269844	0.529053	11.2191	2.71971	0.170148	12.0057	0.304	99.1755
MRG-1	0.770129	13.0144	8.24369	37.7399	0.0682517	0.192942	14.3788	3.68822	0.171286	17.8212	1.56	97.6489
RGM-1	3.95643	0.300576	13.4112	71.7729	0.0453013	4.23452	1.20759	0.267179	0.035712	1.89042	0.8	97.9218
SY-2	4.20938	2.63787	11.9396	59.4305	0.430961	4.44909	7.91657	0.143764	0.313247	6.44859	1.08	98.9996
Certified value	Na2O (wt%)	MgO (wt%)	Al2O3 (wt%)	SiO2 (wt%)	P2O5 (wt%)	K2O (wt%)	CaO (wt%)	TiO2 (wt%)	MnO (wt%)	Fe2O3 (wt%)	LOI (wt%)	SUM (wt%)
BHVO-1*	2.313	7.213	13.69	49.79	0.2773	0.5256	11.43	2.742	0.1689	12.32	0.304	100.774
MRG-1**	0.74	13.55	8.47	39.12	0.08	0.18	14.7	3.77	0.17	17.94	1.56	100.28
RGM-1*	4.086	0.284	13.83	73.12	0.0491	4.293	1.178	0.2654	0.0387	1.871	0.8	99.8152
SY-2**	4.31	2.69	12.04	60.11	0.43	4.45	7.96	0.15	0.32	6.31	1.08	99.85
*Prefered values : Jochum K.P., Weis U., Schwager B., Stoll B., Wilson S.A., Haug G.H., Andreae M.O, Enzweiler J.; | Geostandards and Geoanalytical Research 40 (3) | [2016] 333-350 Title: Reference values following ISO guidelines for frequently requested rock reference materials doi: 10.1111/j.1751-908X.2015.00392.x
**Govindaraju K.; | Geostandards Newsletter 18 | [1994] 1-158 Title: 1994 compilation of working values and sample description for 383 geostandards doi: 10.1046/j.1365-2494.1998.53202081.x-i1
Test value (+-5wt%)	Na2O (wt%)	MgO (wt%)	Al2O3 (wt%)	SiO2 (wt%)	P2O5 (wt%)	K2O (wt%)	CaO (wt%)	TiO2 (wt%)	MnO (wt%)	Fe2O3 (wt%)
BHVO-1	0.963053	0.987285	0.984483	0.986775	0.973112	1.00657	0.981551	0.99187	1.00739	0.974491
MRG-1	1.04071	0.960474	0.973281	0.964722	0.853147	1.0719	0.97815	0.978307	1.00756	0.993381
RGM-1	0.968288	1.05837	0.969716	0.981576	0.922634	0.986377	1.02512	1.0067	0.922791	1.01038
SY-2	0.976653	0.98062	0.991665	0.988695	1.00224	0.999796	0.994544	0.958425	0.978896	1.02196

## Sheet: Std Hg
certification	Hg(ppm)	Standard deviation	min	max		sample	Hg(ppm)*	Hg(ppm)**
TCEGir (in-house)	140	8.6	131.4	148.6		NA007-002c	31.1929	26.514
BCR277R	128	17	111	145		NA007-052c	26.404	22.4434
						NA007-062c	27.8787	23.6969
TCEGir measured (n=8)	183.137	2.21909				NA007-079	30.0937	25.5796
yield	1.30812					NA007-80c1	28.1413	23.9201
BCR277R measured (n=4)	157.026	1.65787				NA007-80c2	28.7123	24.4055
yield	1.22677					NA007-80c3	27.3006	23.2055
						NA007-92c	30.9656	26.3208
average correction	1.26745					NA007-96c	27.9151	23.7278
						NA007-100b2	27.0726	23.0117
						NA007-100b1	28.1254	23.9066
						NA007-100c1	29.3862	24.9783
						*raw data
						**corrected data (-15%)

## Sheet: EDX elemental linescan
Point	Distance (µm)	Au M series (cps)	As L series (cps)	Cu L series (cps)	Fe K series (cps)	S K series (cps)	Pb M series (cps)	Sb L series (cps)	Ag L series (cps)	Zn L series (cps)
1	0	467.732	93.6585	71.7746	11764.5	41894.8	780.634	29.8703	33.9844	27.177
2	0.0943634	279.116	163.437	60.26	11842.4	41474.4	387.547	80.4821	89.6531	21.256
3	0.188727	586.627	139.5	62.8947	11692	41906.9	1088.48	83.5766	111.146	-8.50408
4	0.28309	448.887	133.203	66.4468	11894.6	41445.4	853.409	37.5385	82.7706	16.2945
5	0.377454	339.233	115.712	78.264	11931.5	41589.4	595.744	37.7888	87.8752	19.5937
6	0.471817	251.472	136.485	91.1868	11711.2	41232.3	603.194	28.7111	91.566	57.975
7	0.56618	538.105	106.71	70.8246	11801.6	41635.6	922.143	41.0893	12.7699	25.0589
8	0.660544	359.52	40.9325	85.2491	11809.9	41600.9	762.149	52.7884	34.8194	51.4428
9	0.754907	422.044	103.802	53.5582	11853.6	41631.6	793.614	85.7458	-5.76441	16.3835
10	0.849271	341.856	62.3448	89.0149	11687.2	41556.1	702.989	27.6789	94.5941	35.701
11	0.943634	353.232	89.2376	95.6529	11910.2	41489.1	698.754	88.6734	71.6841	20.3082
12	1.038	261.626	62.9044	91.1102	11863.3	41484.1	597.485	59.4435	1.31897	8.95041
13	1.13236	281.017	29.3688	76.2145	11798.5	41413.7	556.523	45.3863	94.2645	-3.05295
14	1.22672	228.113	-23.7915	84.4597	11718.8	41473.4	505.376	53.7053	69.1348	27.6446
15	1.32109	327.473	36.0177	82.763	11831.4	41495.6	539.45	98.4318	97.4474	39.9274
16	1.41545	667.36	60.9526	68.5051	11859.9	41219.7	1494.44	132.02	28.5376	31.3617
17	1.50981	315.543	74.6383	42.8641	11691.2	41249.7	932.262	123.24	92.1569	35.479
18	1.60418	412.563	44.8283	66.652	11575	41267.1	1025.97	51.009	67.9065	26.5684
19	1.69854	428.159	84.8598	35.2356	11742.4	41268.6	1121.11	134.096	67.4847	-21.3966
20	1.7929	477.562	57.2464	58.0974	11902.3	41275.1	1201.92	98.2697	11.3163	31.7562
21	1.88727	380.205	54.1174	61.5349	11711.8	41026.3	1232.46	137.104	7.55889	-1.90722
22	1.98163	509.96	61.0538	12.3937	11773.4	41376.6	1046.61	123.88	59.8687	-15.8837
23	2.07599	514.37	40.8351	64.5688	11786	41344.4	1421.43	165.435	63.9362	23.6535
24	2.17036	467.12	27.6272	47.9638	11704	41391.5	915.888	117.186	33.9062	37.9531
25	2.26472	513.074	25.6118	32.0281	11655.8	41423.4	788.335	104.388	55.2472	7.27652
26	2.35909	511.887	33.1289	16.3559	11775.4	41644	1107.27	90.3359	88.5357	8.01595
27	2.45345	412.508	31.2474	43.1934	11722.9	41142.4	988.766	146.251	62.2306	-2.84925
28	2.54781	404.129	55.6397	24.7021	11599	41229.8	971.912	114.841	52.3642	40.8854
29	2.64218	509.118	21.0125	61.2769	11743.8	41288.2	1078.8	112.534	45.7856	19.0462
30	2.73654	631.033	13.6355	33.6883	11659.3	41326	1275.38	61.9969	67.3544	15.8354
31	2.8309	401.079	3.7483	70.2084	11561	41058.4	1100.7	172.888	78.0404	26.2119
32	2.92527	248.026	71.1433	40.8155	11806.3	41065.5	613.299	105.747	16.7413	26.3562
33	3.01963	416.359	58.1996	23.7934	11573.5	41155.2	1069.69	97.2534	4.93928	42.4362
34	3.11399	288.514	53.2368	44.9576	11728.9	40917.8	992.927	100.796	44.8127	0.483331
35	3.20836	512.79	49.4367	35.0817	11549.2	40966.2	1070.33	104.166	102.201	20.8108
36	3.30272	289.164	87.3294	52.1879	11701.4	40948.8	1114.88	106.267	78.3644	17.4344
37	3.39708	338.892	63.9721	35.8158	11800.1	41119.1	1211.5	112.319	94.8986	20.9685
38	3.49145	529.202	58.5822	32.6182	11800.9	41132.8	1357.83	27.377	-18.4072	62.352
39	3.58581	391.528	42.3543	71.4939	11775.2	41295.5	888.937	84.0002	57.6189	20.8935
40	3.68017	439.11	78.2568	46.489	11803	41441.5	765.647	28.569	74.5672	-12.5213
41	3.77454	390.142	113.445	54.2758	11826.3	41194.7	945.195	109.404	80.7705	40.6675
42	3.8689	466.943	63.2472	91.9429	11905.2	41143.9	993.218	124.781	32.3537	10.2664
43	3.96326	326.137	67.9717	58.6624	11921.8	40872.2	769.244	113.578	118.271	34.1726
44	4.05763	420.962	51.5449	83.3435	11867	41142.1	816.303	37.3205	51.2546	41.306
45	4.15199	242.459	124.772	33.9725	11709.2	40541.4	941.522	89.6111	27.473	12.9948
46	4.24635	350.76	65.1695	68.2261	11886	40543	1330.12	72.3265	83.7358	21.9142
47	4.34072	274.486	104.793	93.0002	11564.8	40816.3	1146.51	140.21	39.9056	48.5398
48	4.43508	159.054	112.287	20.7217	11756.5	40642.7	665.668	102.945	75.9119	-1.2884
49	4.52944	360.339	74.4699	48.679	11782	40873.6	804.418	140.757	48.484	34.6708
50	4.62381	313.555	125.388	72.4079	11755.9	41084.6	785.891	151.002	79.8208	7.83629
51	4.71817	311.955	76.4767	50.1795	11714.7	40881.8	986.568	61.8556	57.3501	24.2612
52	4.81253	319.161	67.4591	89.1996	11597.7	41046	850.654	88.2333	110.843	43.6067
53	4.9069	277.133	63.5406	90.662	11596.9	40996.4	731.285	97.3978	123.43	32.9982
54	5.00126	236.002	126.538	54.9775	11467.9	40923.1	733.158	96.476	51.8067	48.1866
55	5.09562	374.653	145.373	89.2679	11718.1	40608.6	1126.72	126.882	105.337	41.6124
56	5.18999	336.246	139.738	62.0457	11741.6	41162.6	522.437	107.939	19.9028	27.6787
57	5.28435	513.601	90.5227	68.304	11880.1	41112.2	1103.24	141.564	95.6119	4.82125
58	5.37871	361.462	137.535	111.754	11604.5	41363.9	566.626	101.093	96.4407	26.5293
59	5.47308	342.969	167.198	101.522	11814.5	40726.6	1191.43	214.716	82.2303	49.7715
60	5.56744	373.648	196.239	115.369	11495.8	40531.8	958.28	221.12	147.719	29.1801
61	5.6618	438.819	219.738	128.513	11444.5	40548.7	1198.64	225.22	64.7077	40.5385
62	5.75617	351.516	272.598	154.798	11296.1	39925.3	1465.92	234.492	143.587	37.7665
63	5.85053	378.567	257.073	140.73	11220	40016.9	1410.62	381.901	91.3621	55.0943
64	5.94489	373.858	263.703	131.624	11181.2	39661.7	1942.33	387.182	139.369	23.6855
65	6.03926	287.171	229.674	110.054	10949.9	39393.7	1785.15	443.457	80.2544	41.1401
66	6.13362	277.177	185.929	147.176	11121.8	39178.6	2047.11	298.242	162.796	66.9805
67	6.22798	224.745	260.854	95.1038	10980.5	38770.2	2142.86	448.291	195.512	15.729
68	6.32235	302.285	154.021	79.5073	10892.5	38669	2610.3	448.866	123.136	-1.20792
69	6.41671	220.76	137.721	103.406	10544.7	37997.4	3345.22	453.134	188.774	54.6572
70	6.51108	364.113	147.707	109.941	10305	37237.3	4321.15	461.003	84.5275	-7.21633
71	6.60544	260.233	171.192	56.5374	9924.3	36327.3	5055.63	420.245	226.409	19.0038
72	6.6998	378.329	140.155	95.4455	9594.74	35252.6	6271.35	429.952	200.452	60.6137
73	6.79417	527.383	163.831	101.292	9491.74	34554.4	7517.87	458.3	174.359	59.7031
74	6.88853	405.722	173.683	81.2943	8777.62	33636.6	8625.1	529.663	139.316	26.8843
75	6.98289	459.545	138.15	98.2914	8604.24	32625.7	10097.7	594.127	203.097	80.1887
76	7.07726	477.334	170.762	134.613	8480.07	32356.8	10518.1	519.954	276.806	26.895
77	7.17162	402.949	164.68	156.195	8367.91	31516.6	12023.5	513.489	122.878	37.5091
78	7.26598	473.072	196.705	111.231	8183.38	31090.3	13040	460.735	210.77	32.1565
79	7.36035	326.733	166.78	147.743	7474.58	30175.2	14228.1	590.122	171.775	41.4777
80	7.45471	385.921	166.819	218.656	6906.5	28793.9	16342.4	653.575	183.329	45.0901
81	7.54907	300.795	162.621	191.563	6432.84	27610.3	17803.6	637.72	320.839	11.4443
82	7.64344	217.013	158.543	192.356	6110.2	26728.9	18912.6	633.826	369.749	45.9881
83	7.7378	499.646	151.899	137.037	5607.54	25961	20930.7	672.287	295.631	23.1205
84	7.83216	209.459	114.887	157.695	5274.64	24881	21593.8	703.356	332.904	39.3544
85	7.92653	241.125	89.7369	107.51	4907.81	23805.8	22681.4	586.578	290.46	-7.72266
86	8.02089	217.001	93.7563	151.284	4870.66	22890.7	23704.6	720.831	353.57	75.4243
87	8.11525	475.062	92.7554	109.104	4493.15	22452.8	24730.5	543.233	377.918	15.2905
88	8.20962	488.844	60.797	114.515	4276.69	21807.5	25030.9	662.935	340.902	51.2097
89	8.30398	329.871	103.004	89.3929	4062.54	21423.2	25048.2	604.138	275.341	-5.00345
90	8.39834	197.739	108.117	82.7679	4060.08	20622.3	25413.1	620.474	215.965	11.2925
91	8.49271	346.924	86.1132	114.443	3978.07	20613	25363.9	646.637	336	29.6458
92	8.58707	299.39	84.9886	78.0253	4010.41	20626.2	24361.8	572.473	225.863	42.502
93	8.68143	251.22	32.018	87.1417	4221.85	20942.1	23429.7	612.114	259.152	22.9393
94	8.7758	429.226	134.186	53.752	4902.79	22443	21230.9	415.084	159.654	51.436
95	8.87016	367.811	55.5346	55.4899	5538.09	23988.6	19295.2	431.979	242.033	21.9103
96	8.96452	141.351	113.031	59.1579	6370.35	25909.6	16397.7	339.966	141.45	51.8194
97	9.05889	382.459	153.457	115.105	7143.44	27876	15039.1	346.435	120.503	24.6324
98	9.15325	340.142	175.876	66.0181	7464.94	28736.8	13905.9	326.707	181.86	-6.67321
99	9.24761	443.752	153.228	92.7298	7762.55	29850.7	13244.8	375.419	199.72	7.64467
100	9.34198	422.567	188.078	139.129	7677.46	29422.7	13380.2	335.95	115.566	50.8602
101	9.43634	442.969	148.914	125.544	7451.37	28867.3	14352.5	375.148	120.546	40.4392
102	9.5307	514.068	136.094	92.5928	6900.45	27760.6	15376.6	296.187	233.808	22.879
103	9.62507	316.751	173.412	93.7655	6197.33	25438	17406.9	379.294	246.872	-3.79985
104	9.71943	543.144	119.519	85.4423	5344.38	24456.2	19567	400.238	206.164	39.3875
105	9.81379	218.146	108.738	91.6822	4970.69	22678.2	20936.3	426.35	241.821	23.054
106	9.90816	358.992	132.031	124.683	4584.08	22114.9	22157.8	460.289	245.899	40.6784
107	10.0025	360.731	97.1869	85.1061	4586.04	22024.4	22539.4	441.05	299.187	-17.603
108	10.0969	404.125	92.6393	95.073	4477.57	22172.3	22834.4	496.296	188.842	4.21683
109	10.1912	162.639	91.3732	81.4218	4831.06	22114.9	22680	455.077	265.084	7.39811
110	10.2856	476.392	129.153	71.4436	4868.68	23324.3	21908.9	459.327	233.323	48.4028
111	10.38	337.595	85.0457	48.9795	5169.51	23480	21145.4	465.245	186.606	25.6664
112	10.4743	163.071	95.691	67.4506	5510.78	24477.5	19800.4	358.309	160.392	93.3588
113	10.5687	331.562	58.8922	95.1705	5955.14	26002.2	18405.8	331.634	160.386	38.0529
114	10.6631	392.735	76.1054	62.5012	6362.4	27321.3	16646.4	352.212	165.423	71.038
115	10.7574	209.066	79.9976	64.3531	7064.15	28795.4	14352.9	350.219	149.133	63.2801
116	10.8518	378.056	157.648	69.0607	8088.85	31014.8	12504.6	434.269	121.351	-11.0599
117	10.9462	218.714	87.7568	68.3742	8644.69	32866.3	9680.5	418.409	117.797	21.9544
118	11.0405	299.345	78.7499	76.0792	9083.62	34644.4	8210.9	411.405	159.432	62.3079
119	11.1349	380.028	128.81	46.7345	9941.67	36248.7	6642.94	362.792	89.7819	38.8446
120	11.2292	420.771	114.503	58.7022	9941	37199.8	5797.99	457.054	172.47	15.2166
121	11.3236	524.381	92.5239	59.7241	10465.7	38010.6	4664.5	490.819	105.995	54.5617
122	11.418	498.984	121.268	61.7692	10468.2	38817.5	3787.49	339.879	153.094	-2.22419
123	11.5123	388.614	95.9964	35.2221	10672	39192.9	3260.19	414.79	49.1293	-9.13603
124	11.6067	379.786	82.4452	56.0145	10894.1	39566.1	3127.69	347.972	58.2781	26.0202
125	11.7011	432.582	66.3631	49.7945	11290.7	40016.1	2443.98	272.272	156.439	11.0215
126	11.7954	275.783	50.3731	31.0552	11275.5	39901.3	2356.24	362.88	147.822	25.9473
127	11.8898	405.838	94.927	46.7908	11336.7	40108.1	2222.07	287.329	109.801	48.6679
128	11.9842	374.854	33.7715	84.1876	11329.8	40292.2	1891.26	350.566	39.33	53.4606
129	12.0785	324.041	75.511	88.0076	11225.4	40069	1960.31	324.308	51.1939	39.6578
130	12.1729	436.308	17.3851	60.1416	11373.3	40597.5	1773.39	353.363	174.208	54.7886
131	12.2672	223.657	134.655	51.4034	11310.7	40249.1	1666.11	382.124	88.4405	20.4535
132	12.3616	438.337	105.977	71.0761	11374.5	40630	1755.82	304.704	174.91	9.54378
133	12.456	554.644	69.7516	21.1196	11472.5	40884.6	1591.4	255.047	50.2372	9.60736
134	12.5503	354.379	74.4042	66.6021	11501.2	40717.4	1535.74	317.574	116.828	40.5803
135	12.6447	410.381	32.0297	60.5551	11391	40709.2	1667.8	295.166	48.7757	59.4078
136	12.7391	525.654	49.9439	43.241	11367.7	40767.9	1714.39	261.052	145.322	50.7824
137	12.8334	566.38	69.9875	49.5099	11293	40857.8	1785.74	266.457	127.742	44.109
138	12.9278	496.362	81.9638	72.5336	11392.3	40615.1	1876.29	205.966	88.4809	66.1377
139	13.0222	316.685	132.372	43.6303	11689.3	41021.4	1253.87	199.538	137.674	47.4188
140	13.1165	407.834	65.3858	26.0566	11423.9	40715.7	1621.26	234.623	93.45	23.1615
141	13.2109	296.012	105.903	61.377	11371.7	40511.7	1620.37	260.761	97.5743	9.53699
142	13.3052	294.064	66.3233	36.2244	11294.6	40804.5	1251.66	281.615	65.4334	-33.1037
143	13.3996	623.74	69.2552	55.3103	11281.7	41339.1	1577.18	249.723	104.392	57.5722
144	13.494	475.025	111.09	66.5058	11469.8	40700.6	1653.25	160.603	71.623	27.1647
145	13.5883	340.013	57.3733	45.8961	11419.7	40974.4	1401.55	298.991	9.99401	44.0523
146	13.6827	342.537	56.2636	64.5824	11365.5	40744.2	1707.86	247.741	103.159	-0.0566831
147	13.7771	317.145	99.3397	37.0326	11374.9	40766.4	1270.25	318.188	104.168	73.2271
148	13.8714	247.215	115.839	49.8219	11550.3	40721.5	1298.03	272.665	142.728	46.1773
149	13.9658	378.99	125.492	35.8071	11450.9	40767.8	1501.46	291.337	104.233	29.5764
150	14.0601	371.04	122.36	61.76	11493.5	40558	1693.55	244.58	42.7256	6.19774
151	14.1545	385.271	136.937	62.8643	11501.5	40473.2	1567.19	292.149	20.9726	45.4062
152	14.2489	276.328	160.571	63.0344	11412.2	40443.2	1485.53	345.867	168.675	51.7536
153	14.3432	343.866	120.626	83.4288	11049.3	39971.3	1969.68	399.902	153.198	23.5105
154	14.4376	273.616	118.906	47.0958	11044.9	40021.3	1913.95	461.4	71.1872	27.614
155	14.532	422.919	177.076	73.6141	10999.2	39761.8	2345.51	500.068	138.67	17.1231
156	14.6263	441.014	98.5178	105.276	11011	39710.5	2366.62	448.332	159.232	44.6363
157	14.7207	409.982	75.5656	86.019	11034.5	39648.8	2053.6	437.348	168.171	22.7197
158	14.8151	431.632	79.0506	112.912	11042.3	40091.6	2337.73	426.159	219.842	71.7173
159	14.9094	194.809	77.9781	53.3261	10950.4	40094.6	1935.37	398.512	155.28	35.5769
160	15.0038	363.192	85.4708	88.4418	11142.6	39891.4	2578.06	290.37	133.706	27.5846
161	15.0981	577.686	52.345	137.254	10873.7	39999.8	2726.98	407.629	110.292	67.1403
162	15.1925	477.757	76.3308	111.252	10860.5	40204.3	2438.78	380.598	195.321	23.7623
163	15.2869	396.945	97.1585	104.074	10964.5	40132.8	2064.98	360.277	202.553	42.4331
164	15.3812	374.325	38.7176	95.0656	11038	40144.3	1807.01	380.668	129.051	36.2738
165	15.4756	405.703	53.8247	106.7	10906.7	40041.8	1998.12	376.433	194.701	45.5549
166	15.57	461.327	95.7005	89.4665	11049	40009.9	2463.06	353.279	215.185	34.3432
167	15.6643	294.092	23.6687	76.2873	11182.2	40421.7	1822.77	319.454	137.735	45.3748
168	15.7587	376.152	38.0495	88.2577	11160.6	40497.7	1853.68	304.297	168.901	33.9295
169	15.8531	544.712	1.5605	78.7816	11327.2	40531.6	1816.88	278.58	198.424	21.2952
170	15.9474	334.094	105.128	101.751	11093.5	40454.1	1731.82	292.029	172.626	40.2824
171	16.0418	147.274	13.49	67.0405	11265.4	40376.4	1503.22	366.245	151.102	30.0894
172	16.1361	326.927	67.2056	65.7561	11119.4	40556.3	1357.2	236.621	118.04	75.193
173	16.2305	425.701	37.5913	84.5219	11212.8	40429.1	1810.55	312.936	162.046	51.245
174	16.3249	244.034	50.5995	77.7789	11062.5	40405	1815.66	363.362	155.859	6.4835
175	16.4192	658.763	33.2072	97.1154	11070.5	40904.7	2082.36	274.943	128.302	65.5116
176	16.5136	247.862	12.0192	80.9117	11205.3	40118.8	1830.46	281.526	157.608	34.3201
177	16.608	336.707	95.5415	106.198	11121.5	40413.5	1945.72	312.212	130.122	38.392
178	16.7023	331.601	57.3815	86.133	11049.2	40002.8	2172.74	354.944	188.636	2.79291
179	16.7967	300.446	69.9871	82.5873	10907.8	39749.5	2165.54	357.187	254.561	32.4558
180	16.8911	67.7602	45.2576	109.96	10640.6	39660.4	2047.49	425.645	212.92	74.0426
181	16.9854	216.718	25.6662	146.817	10902.1	39475.3	2474.09	454.245	268.822	59.8731
182	17.0798	407.574	41.2912	156.349	10940.9	39678.2	2704.01	469.03	235.147	61.5739
183	17.1741	361.652	55.8127	103.86	10803.2	39323.2	2874.27	541.249	242.758	31.3293
184	17.2685	403.576	20.4387	94.7896	10912	39646.7	2519.61	470.661	304.954	42.2204
185	17.3629	506.025	49.0879	89.7415	10816.5	39710.7	2746.52	486.466	157.634	9.38241
186	17.4572	419.176	66.0416	94.7727	11002.9	39692.2	2608.9	486.437	208.129	31.7531
187	17.5516	438.341	32.0534	106.522	11081.5	39851.5	2425.25	470.346	256.639	28.706
188	17.646	308.902	52.4579	118.612	10911.2	39368.9	2036.79	533.273	213.293	60.5281
189	17.7403	207.111	69.3819	120.162	10947.2	39142.9	2308.02	482.33	254.312	49.1171
190	17.8347	436.656	59.0342	124.44	10879.8	39306.8	2837.45	484.812	251.653	46.4626
191	17.929	176.17	19.8142	121.072	10808.9	39437.3	2442.28	447.686	260.081	33.4711
192	18.0234	223.689	30.0936	141.983	10499.8	39274.1	2272.58	457.79	289.68	32.7874
193	18.1178	575.531	18.0781	138.693	10586.2	39239.8	3231.9	435.386	205.98	72.8578
194	18.2121	414.347	38.7222	147.093	10520.1	39031.1	2694.12	423.717	213.23	57.6278
195	18.3065	269.227	32.1162	138.064	10459.4	38593.7	2965.25	499.129	228.968	48.082
196	18.4009	311.67	54.9883	108.935	10533.1	38632.6	2594.53	391.969	173.408	12.8185
197	18.4952	381.721	58.0916	151.524	10525.2	39211.2	2329.77	484.099	241.864	39.9978
198	18.5896	404.689	33.5499	113.403	10877.5	38886.1	2244.58	384.007	258.462	19.568
199	18.684	237.293	30.471	88.9334	10641.4	38628.2	2332.64	320.751	200.986	48.276
200	18.7783	299.227	93.8278	96.6602	10630.7	38785.1	2163.89	434.779	157.595	16.3603
201	18.8727	328.401	21.8878	106.454	10819.8	38626	2487.83	385.689	217.622	22.3015
202	18.967	302.759	32.5069	94.0306	10679.7	39142.4	2351.35	411.714	253.774	68.333
203	19.0614	196.25	22.3768	75.5468	11120.2	39617.5	1902.35	327.09	57.1816	8.30239
204	19.1558	583.872	5.44373	71.7267	11063.3	40078.8	2142.02	347.897	199.348	57.7618
205	19.2501	469.828	42.547	84.0325	11375.3	40436	1778.48	281.97	99.8208	28.9678
206	19.3445	425.965	43.6848	76.7862	11336.7	40302.8	1755.48	247.594	150.952	45.4637
207	19.4389	411.821	45.9521	32.5388	11314.9	40402	1641.12	204.223	153.627	18.7031
208	19.5332	473.029	24.1715	69.9791	11354.3	40655.9	1780.38	211.237	209.425	13.3115
209	19.6276	206.889	5.68045	87.0985	11300.4	40279.4	1402.69	282.509	157.586	22.5789
210	19.722	406.125	34.3382	65.823	11164.4	40411.6	1709.43	321.158	189.877	63.4377
211	19.8163	339.259	59.3704	93.8481	11332.9	40195.3	2029.34	334.796	130.181	10.1965
212	19.9107	270.462	25.0913	83.7216	11210	40364.3	1712.37	294.435	147.182	29.1178
213	20.005	369.577	42.9095	126.152	11029.6	40280.1	1779.42	388.917	147.408	42.1295
214	20.0994	364.488	58.6537	61.6514	11144.6	40473.6	1795.85	310.303	102.047	19.2271
215	20.1938	384.828	41.0483	79.4061	11330.8	40571	1592.07	334.37	148.948	35.4281
216	20.2881	549.554	40.8874	64.2185	11537.9	40997	1731.81	219.915	93.9983	28.694
217	20.3825	384.328	51.4163	32.0256	11422.3	40889	1456.4	206.354	114.285	13.41
218	20.4769	379.615	45.2806	74.4504	11643.6	41080.1	1464.76	121.222	112.09	-6.06807
219	20.5712	485.171	-0.763759	73.9093	11447.3	41186.6	1687.33	103.475	96.5481	10.7722
220	20.6656	547.2	25.8252	59.2328	11531.8	41570.1	1690.52	194.83	117.499	23.301
221	20.7599	480.099	49.6993	5.48642	11664.7	41555.1	1390.81	131.31	33.8515	11.9889
222	20.8543	222.106	62.8367	61.8662	11599.5	41156.7	911.386	151.937	101.166	19.1356
223	20.9487	451.723	45.3237	14.6131	11525.3	41272.4	1155.19	175.12	110.162	8.75227
224	21.043	429.297	20.3849	35.9355	11483	41486.9	1143.14	167.451	15.5749	9.2516
225	21.1374	546.31	21.2399	27.8261	11442.7	41410	1558.76	174.622	29.7184	21.1609
226	21.2318	221.885	26.1124	42.4081	11403.4	40995.4	1110.29	215.756	93.404	39.8696
227	21.3261	480.554	63.8959	41.9234	11435.5	40988.4	1922.29	225.875	23.1594	29.8915
228	21.4205	366.278	72.4827	72.1246	11477.5	41035	1570.89	232.352	64.4751	21.8998
229	21.5149	449.72	86.6451	57.8958	11403.4	41062.5	1469.23	274.275	172.526	30.6822
230	21.6092	270.622	70.4224	65.3531	11532.5	41062.3	840.69	267.77	93.5046	28.6983
231	21.7036	221.432	105.017	68.2001	11563.1	41193.3	1070.65	197.509	69.9303	57.605
232	21.7979	302.664	66.0642	53.3349	11592.2	41264.4	954.393	216.617	-23.2904	32.9764
233	21.8923	444.626	60.0295	72.0255	11642.9	41336.1	907.843	165.583	59.2324	41.3586
234	21.9867	450.194	24.0333	79.7075	11693.3	41354.8	1224.07	185.503	31.5402	33.5701
235	22.081	433.52	13.5472	44.949	11723.7	41374.1	1098.55	144.925	72.8426	48.7587
236	22.1754	339.168	66.3959	55.269	11949	41324	1174.19	67.5485	131.386	13.9163
237	22.2698	313.392	25.5627	21.0514	11600.4	41204.5	985.148	222.676	60.448	10.4904
238	22.3641	365.757	53.4584	39.6463	11732.3	41584.3	714.129	81.2825	39.0035	47.6409
239	22.4585	333.341	63.0221	55.7341	11719.1	41587.1	655.555	119.997	123.352	17.9486
240	22.5529	349.94	34.861	46.8314	11583.8	41423.2	1183.3	136.235	-19.0387	55.1662
241	22.6472	448.454	46.1176	31.0502	11638.1	41550	944.659	72.3743	60.552	32.6841
242	22.7416	260.981	23.1747	64.6311	11840.5	41299.7	925.674	104.891	107.489	80.3634
243	22.8359	391.495	1.79133	46.5183	11668.6	41509.2	1151.23	131.747	27.0533	28.8215
244	22.9303	414.992	35.7266	12.223	11774.2	41613.3	1063.25	136.161	55.7651	13.751
245	23.0247	402.264	75.7638	34.8485	11740.1	41556.3	847.768	121.578	62.5869	22.4233
246	23.119	391.909	20.1498	33.7163	11653.2	41767.4	656.898	100.566	18.3745	88.2543
247	23.2134	237.348	49.9067	33.3978	11905.3	41381.5	765.526	102.817	73.0794	23.501
248	23.3078	341.129	56.3838	29.2323	11646	41708.3	950.652	60.7769	31.5426	18.5045
249	23.4021	432.907	-18.0816	14.8342	11881.6	41774.3	736.331	21.9903	5.44813	16.7528
250	23.4965	407.149	36.3231	52.5361	11659.5	41522.7	1145.12	149.671	83.0242	19.5054
251	23.5909	448.231	74.6137	50.5947	11769.3	41568.7	1050.55	-16.7727	40.7116	53.3771
252	23.6852	447.658	76.334	15.6446	11558.3	41512.7	880.689	89.0985	32.5532	10.5682
253	23.7796	171.955	70.2811	20.7664	11614.8	41581.5	348.969	33.3733	57.6153	31.2969
254	23.8739	458.995	50.3076	30.1616	11581.5	41690.6	677.936	15.4895	43.9101	31.0448
255	23.9683	463.942	37.7264	37.3483	11881.9	41834.8	756.809	84.1843	78.5793	22.8369
256	24.0627	411.279	69.5208	36.099	11773.3	41498.8	844.838	98.517	20.814	36.8994
257	24.157	525.52	54.7177	44.6314	11707.5	41796.3	1211.66	22.8932	120.247	33.3367
258	24.2514	485.486	50.3713	71.9472	11856.7	41673.6	995.056	61.9856	58.4495	18.6427
259	24.3458	350.674	101.536	21.2402	11984.6	41395.7	802.391	55.3321	55.5252	23.1673
260	24.4401	369.8	127.56	25.7211	11739.4	41507.5	788.89	107.225	27.6563	17.5202
261	24.5345	519.393	88.0891	31.9681	11826.6	41544	864.643	5.83401	75.24	14.7089
262	24.6288	281.866	91.1493	44.0078	11664.6	40866.5	857.538	76.7909	9.16472	37.2043
263	24.7232	373.702	98.5143	51.1075	11797.9	41298.2	733.691	25.6715	75.3068	56.7338
264	24.8176	183.886	92.4018	41.2746	11745.6	41036.7	661.882	34.5971	56.9556	20.2103
265	24.9119	404.445	97.9192	40.1446	11897.7	41298.4	939.373	21.1996	38.8347	42.1271
266	25.0063	334.613	57.3775	63.7902	11639.2	40961.7	938.592	84.5532	58.7681	14.3285
267	25.1007	285.864	101.527	43.6737	11776.1	40920.8	1024.51	-0.660428	99.4041	25.615
268	25.195	410.455	64.4875	32.8512	11866.5	40856.3	1274.26	113.789	25.456	-12.724
269	25.2894	421.36	85.8543	68.7423	11610.3	40831.4	1363.26	199.034	72.028	42.4968
270	25.3838	331.466	104.265	73.3673	11450.3	40653.6	976.608	186.056	106.953	31.4957
271	25.4781	256.508	58.8845	92.6399	11590.9	40385.8	1430	154.418	126.2	49.1139
272	25.5725	271.954	125.642	51.8993	11639.6	40147.9	1367.11	201.776	78.9232	25.5921
273	25.6668	484.165	54.4648	95.6911	11449.6	40554.2	1411.69	229.225	57.8735	24.8956
274	25.7612	393.272	106.378	69.9375	11312.5	40300.6	1326.78	227.751	96.9559	58.0237
275	25.8556	410.378	81.0305	72.8435	11338.8	40458.8	1123.12	179.456	90.8516	69.2396
276	25.9499	264.033	98.4162	53.6163	11513.9	40201.8	1421.71	240.39	28.7572	32.2117
277	26.0443	385.263	106.057	102.325	11588.4	40272.5	1312.01	185.155	119.938	50.2954
278	26.1387	374.23	92.17	46.3897	11431.9	40605.4	1080.93	230.48	-40.5102	38.29
279	26.233	60.5779	95.0806	56.926	11499.7	40248.1	829.34	194.991	48.5945	21.9396
280	26.3274	280.276	94.2914	73.289	11506.6	40496.3	1117.78	216.851	101.762	16.4793
281	26.4218	438.396	105.758	17.7749	11536.2	40390.7	1433.14	92.1758	43.2635	12.1239
282	26.5161	394.15	83.572	60.824	11371.8	40713.8	1101.56	187.452	61.7592	28.4005
283	26.6105	280.738	111.146	37.6409	11698	40482.2	1040.03	181.217	67.1119	0.23308
284	26.7048	145.73	118.412	16.0332	11555.4	40498.8	937.491	157.199	74.1595	4.99555
285	26.7992	559.556	100.63	46.864	11559.9	40839.4	1471.02	94.741	70.4592	24.1743
286	26.8936	347.726	139.656	46.9154	11705.4	40763.8	920.74	107.797	10.9809	11.2383
287	26.9879	457.86	123.82	30.4213	11766.9	41125.2	889.433	128.003	31.7918	0.751125
288	27.0823	299.777	64.066	31.9233	11517.4	40317.4	1101.2	98.7214	58.089	50.8426
289	27.1767	240.021	79.6958	44.135	11642.8	40601.7	947.749	88.7966	32.9263	4.47526
290	27.271	184.029	118.078	48.5563	11639.8	40536.3	965.161	143.871	64.877	-4.69378
291	27.3654	304.993	119.794	65.9171	11685.2	40537	1117.52	167.155	70.8009	29.0074
292	27.4598	263.724	131.611	44.121	11502.5	40175.5	1282.52	95.9868	24.7543	18.703
293	27.5541	402.475	153.557	56.6321	11648.4	40398.2	1476.48	129.555	27.1133	40.6196
294	27.6485	237.656	66.8245	52.3393	11583.9	40700.1	871.183	138.336	-33.8653	52.1414
295	27.7428	393.998	108.707	29.1672	11532.3	40837.6	1284.35	107.024	99.3117	24.4794
296	27.8372	350.04	116.971	21.2392	11639.8	40636.2	833.533	145.955	48.331	40.929
297	27.9316	276.371	136.423	27.3666	11543.5	40593.2	1238.1	130.406	33.5039	25.4143
298	28.0259	281.666	87.1216	75.8005	11494.9	40363	1503.43	122.636	-30.3464	51.3741
299	28.1203	442.836	130.43	49.5783	11722	40619.2	1537.47	171.263	74.1649	0.317801
300	28.2147	554.543	108.155	77.7646	11605.9	40843.7	1636.97	104.014	35.7904	35.8729
301	28.309	528.093	120.4	85.7247	11537.2	41141.8	1107.98	166.894	-5.94445	63.8198
302	28.4034	374.555	99.2246	67.5233	11827	40790.2	1170.77	140.223	84.6031	28.4489
303	28.4977	319.271	147.246	29.0359	11663.2	40720.2	1010.55	122.834	-22.7303	23.4978
304	28.5921	448.836	104.502	92.9458	11570.8	40965.4	1265.94	133.436	77.0369	24.6454
305	28.6865	466.904	118.153	58.1911	11563	40929.1	1180.13	132.802	54.4206	7.08864
306	28.7808	457.253	106.985	67.0676	11715.1	40852.6	1262.54	89.6655	-45.6077	45.8877
307	28.8752	367.606	128.144	20.2928	11519.6	40815.9	993.92	205.682	63.6336	-14.1225
308	28.9696	234.471	87.4327	56.7392	11434	40792.9	755.629	153.425	48.8604	29.856
309	29.0639	350.615	79.0063	29.3448	11597.4	40822.2	1271.42	111.891	43.1731	10.3575
310	29.1583	235.51	125.608	28.0509	11817.9	40740.2	1104.27	140.473	68.4562	27.5189
311	29.2527	181.99	52.7767	82.4222	11830.3	40646.4	745.505	182.274	33.2686	9.03075
312	29.347	221.104	110.029	56.9702	11618.8	40752.2	1021.25	98.5938	25.5609	15.5793
313	29.4414	469.076	63.8544	57.0012	11684.6	41173.3	801.542	187.434	77.5079	23.4084
314	29.5357	357.586	67.0289	86.55	11796.6	41180.3	735.247	194.327	72.6335	77.9141
315	29.6301	501.449	86.0172	58.5332	11662.9	40952.7	1518.44	234.577	95.6978	3.51492
316	29.7245	307.629	75.2656	64.2879	11783	40708.6	1030.46	131.426	29.2305	13.6402
317	29.8188	191.628	112.459	91.8778	11581.3	40537.1	847.755	208.16	113.195	-1.05095
318	29.9132	194.73	96.4842	109.75	11745	40558.9	875.404	238.751	19.9834	30.0297
319	30.0076	160.285	89.8306	83.013	11502	40284.8	1182.54	174.063	64.033	16.7254
320	30.1019	300.768	82.6179	81.247	11619.6	40441.9	1420.52	189.316	94.8071	42.8249
321	30.1963	432.476	99.8543	80.6175	11549.4	40575.2	1594.67	275.848	28.8316	13.6397
322	30.2907	235.091	40.8971	104.384	11476.2	40353.1	1349.54	201.387	51.5294	42.4414
323	30.385	335.047	119.04	93.4278	11683.1	40460.2	1569.21	186.782	69.8696	58.1729
324	30.4794	584.136	71.5222	68.0057	11393	41221.3	1196.71	174.952	101.053	2.93971
325	30.5737	331.16	140.368	83.4417	11520.6	40830.5	1220.88	230.116	89.3383	55.67
326	30.6681	303.917	71.5731	79.202	11363.5	40627.5	1298.36	176.148	-6.30227	14.2857
327	30.7625	374.287	73.4055	103.949	11431.6	40899.7	950.049	203.344	26.4012	41.1587
328	30.8568	537.215	116.917	44.2764	11487.2	40958.4	1405.2	229.071	-4.22726	17.8139
329	30.9512	545.085	71.8806	68.5573	11607.8	40757.4	1602.87	229.752	94.9402	7.26304
330	31.0456	373.911	59.6109	53.6797	11631.8	40615.2	1351.45	233.281	85.99	30.5204
331	31.1399	436.236	107.879	84.1662	11322.6	40646.8	1456.7	217.281	59.4672	10.7474
332	31.2343	414.053	75.4825	76.9159	11340.5	40875.2	1159.83	198.502	54	31.2469
333	31.3287	362.09	71.8544	68.9936	11481	40582	1176.87	220.258	110.734	6.75983
334	31.423	230.295	87.6828	37.4738	11537.5	40259.1	1299.35	230.428	27.8144	-2.76515
335	31.5174	251.084	24.5512	54.7088	11430.8	40780.8	918.297	228.785	-6.94701	17.513
336	31.6117	216.367	47.6086	50.4805	11595.5	40901.7	953.273	251.418	52.5702	25.0701
337	31.7061	315.765	135.274	52.954	11780.4	40472.7	1055.6	153.332	59.4994	-14.3158
338	31.8005	231.161	81.3215	22.2767	11553.6	40707.2	1191.13	145.57	2.53787	41.0117
339	31.8948	277.735	71.3042	58.494	11439.4	40693.8	877.041	139.571	29.6627	21.8946
340	31.9892	360.089	101.83	74.6676	11607.7	40817.1	1286.54	179.643	52.8285	53.3739
341	32.0836	392.924	97.6285	67.998	11613.3	40994.5	984.601	114.924	86.779	49.8194
342	32.1779	369.311	83.1713	96.487	11467.5	40751.6	1340.16	172.05	49.1829	34.7275
343	32.2723	338.918	114.813	60.0763	11588.2	40962.3	1167.81	144.181	72.044	8.10453
344	32.3666	275.738	130.198	68.5649	11596.4	40881.1	1186.72	129.594	10.0269	30.4281
345	32.461	314.875	138.247	54.6539	11441.5	41164.4	941.784	83.4987	89.9684	24.0128
346	32.5554	298.385	98.3995	77.3102	11577	40674.2	1388.87	165.485	65.5189	-4.95624
347	32.6497	229.323	79.407	91.9582	11637.8	40649.6	1226.16	127.398	63.64	40.0292
348	32.7441	498.598	113.106	69.2643	11441.3	40845.6	1379.43	251.366	66.439	7.35991
349	32.8385	244.35	141.019	70.3646	11601.1	40792.4	972.214	115.86	49.4578	28.8705
350	32.9328	251.457	100.501	48.4627	11528.9	40481.4	1338.27	197.3	68.2527	-9.89563
351	33.0272	230.9	102.023	38.2747	11559.2	40719.2	975.77	109.545	48.4054	5.79418
352	33.1216	410.63	121.14	68.9355	11386.8	40749.4	1334.25	199.876	40.152	14.0051
353	33.2159	324.858	116.196	66.2721	11421.3	40595.4	1258.66	237.694	99.7082	-14.1095
354	33.3103	252.522	123.384	56.8301	11460.4	41071.8	680.414	199.706	98.7535	1.94988
355	33.4046	321.096	132.23	88.5529	11409.1	40765.5	1063.03	193.423	68.1906	9.70974
356	33.499	304.28	108.253	69.9477	11420.2	40875.6	1080.82	207.131	119.795	26.6224
357	33.5934	188.765	127.455	75.1133	11509.4	40209.8	1158.31	177.952	29.7203	19.4807
358	33.6877	493.269	83.902	58.0373	11342.1	40988.9	1552.99	188.955	18.9993	21.2618
359	33.7821	494.015	92.5478	60.1666	11444.8	40965.4	1484.24	225.883	63.8686	27.652
360	33.8765	300.368	77.1927	82.5893	11571.5	40730.1	1151.26	198.306	72.868	37.4551
361	33.9708	406.085	105.729	99.2305	11432.3	40791.9	1413.91	207.084	96.3358	70.8253
362	34.0652	346.041	64.1907	79.9	11507.7	40850.8	1176.87	207.155	43.3502	69.2963
363	34.1596	224.272	56.0221	92.8614	11293.7	40348	1370.73	231.01	49.9287	28.7182
364	34.2539	407.947	75.4531	66.7971	11352.5	40556.7	1433.38	215.316	49.6274	40.7544
365	34.3483	355.32	21.7763	67.8565	11337.8	40464.9	1621.94	175.261	42.456	50.2579
366	34.4426	415.592	57.0763	58.6114	11396.2	40675.3	1712.55	221.108	105.954	45.1876
367	34.537	202.448	54.53	35.7424	11361.1	40795.2	1398.9	196.527	47.2301	13.276
368	34.6314	328.348	104.922	38.9806	11217	40629.2	1275.91	198.411	74.7228	29.2704
369	34.7257	254.564	70.9515	33.7809	11554.9	40941.9	844.931	275.622	45.4484	27.5293
370	34.8201	302.796	80.7144	64.001	11249.5	40893.4	1247.38	234.739	70.0754	32.5483
371	34.9145	238.969	62.7989	34.6945	11449.7	40723.1	1433.21	231.359	117.01	26.7015
372	35.0088	266.971	61.6198	22.5039	11268.7	40598.6	1786.25	280.278	26.6519	29.5481
373	35.1032	442.339	124.021	41.2897	11303.8	40723.6	1689.35	193.598	43.5254	30.3285
374	35.1976	366.883	120.486	81.3505	11237.2	40526.3	1627.58	325.307	124.541	47.9307
375	35.2919	279.25	109.931	70.7364	11179.5	40583.8	1498.18	296.829	57.8434	43.7974
376	35.3863	436.51	60.715	41.645	11232.8	40593.1	1683.68	402.237	84.5031	22.7989
377	35.4806	315.641	64.7571	47.3199	11203.6	40511	1879.28	338.413	94.7244	50.5573
378	35.575	268.043	57.5524	77.8653	11108.4	40493	1464.02	313.423	128.94	16.6837
379	35.6694	423.968	24.8335	82.3374	11225.7	40423.8	1803.39	354.673	174.739	55.5577
380	35.7637	561.498	97.7056	61.5121	11381.1	40551	2049.04	325.723	94.0311	48.7815
381	35.8581	423.782	108.817	45.6609	11211.7	40449.6	1838.62	331.353	32.3167	-3.73937
382	35.9525	351.085	104.074	66.9698	11203.8	40314.8	1737.06	330.867	89.3088	32.6508
383	36.0468	560.618	114.893	46.0099	11172.3	40236.9	2150.22	426.881	115.412	30.3308
384	36.1412	403.673	58.8698	66.3682	11112.3	40233.1	1944.75	374.099	82.5742	34.6175
385	36.2355	301.986	70.4438	93.6871	11046.1	39976.5	1576.68	401.651	181.002	39.969
386	36.3299	394.188	78.6167	82.7249	11023.6	40130.7	1866.61	405.014	99.6395	11.3068
387	36.4243	488.384	74.4154	92.1294	11247	39935.9	2025.03	348.993	150.539	45.9724
388	36.5186	351.982	107.178	92.0921	10960.6	39889.5	1599.77	284.165	116.197	31.0264
389	36.613	482.736	87.4344	98.47	11114.9	39931.5	2216.32	288.099	152.506	36.9614
390	36.7074	500.868	71.6278	69.678	11479.3	40463.1	1604.37	318.107	141.612	34.939
391	36.8017	343.626	107.273	77.1473	11194.7	40291	1455.99	326.325	136.61	20.0809
392	36.8961	247.799	60.7836	86.3185	11292	39835.8	1545.21	202.211	112.477	26.3068
393	36.9905	347.227	98.6953	77.7816	11157.5	40022.3	1600.69	363.969	154.89	33.9306
394	37.0848	486.624	129.993	93.2705	11098.9	40282.4	1979.93	295.49	95.2912	48.2908
395	37.1792	387.057	161.106	101.032	11087.5	39929.4	2141.49	324.782	106.271	27.2411
396	37.2735	353.154	89.6028	88.2472	10883.1	39870.1	2052.24	377.38	74.9928	41.9379
397	37.3679	312.989	26.8641	126.61	11026.2	40010.9	1884.77	368.939	185.933	36.2442
398	37.4623	404.745	82.3498	120.788	11160.3	39937	2065.36	295.539	121.803	41.2153
399	37.5566	387.933	94.8537	99.9475	11106.9	39888.3	1868.65	331.608	147.714	18.8915
400	37.651	262.646	127.116	104.337	11143.3	39689.4	1746.63	357.05	181.058	53.8216
401	37.7454	211.23	111.721	101.31	11213.4	39888.4	1645.09	359.258	187.859	36.2143
402	37.8397	382.831	89.5773	71.2295	11288.4	40356.3	1597.73	393.472	118.484	31.6533
403	37.9341	423.091	101.162	93.0481	11163.9	40131.8	1521.01	399.879	154.238	60.8769
404	38.0285	424.229	116.828	70.156	11294.8	40181.6	1438.54	355.551	181.39	16.1194
405	38.1228	381.854	133.13	88.3227	11480.3	40707.8	912.671	281.46	35.1792	40.515
406	38.2172	405.694	124.311	47.6383	11577.9	40685.5	1168.83	188.182	48.99	0.724947
407	38.3115	526.366	128.665	47.8432	11630.1	40997	1099.41	122.209	64.6131	2.21638
408	38.4059	265.829	126.55	43.9472	11483.2	40784.6	751.162	133.472	39.055	49.92
409	38.5003	246.226	128.305	38.3153	11600.9	40972.9	415.165	143.028	126.964	47.7933
410	38.5946	673.652	126.205	50.9254	11733.2	41308.6	1229.92	59.4371	56.1127	69.0481
411	38.689	247.061	107.478	4.90698	11543.1	40950	693.649	72.4872	37.0692	39.2694
412	38.7834	424.897	109.865	30.995	11573.2	41122.7	1059.98	121.025	107.981	14.2637
413	38.8777	417.63	141.732	48.3871	11795.6	40953.9	657.062	72.8913	57.349	37.3324
414	38.9721	365.857	111.245	13.7875	11621.4	41098.2	841.942	93.1357	100.693	41.9562
415	39.0665	407.885	157.241	68.577	11440.7	41371.2	498.802	184.669	89.8883	68.4312
416	39.1608	192.999	180.104	44.1178	11564	40802.5	494.019	79.2142	77.7079	17.3244
417	39.2552	100.517	99.0921	80.719	11514.6	40298.6	412.524	132.927	95.3608	75.6186
418	39.3495	455.719	207.768	34.16	11479	40558.3	1018.34	120.259	85.2667	48.1594
419	39.4439	569.738	237.234	22.6344	11401.6	40290.4	1263.88	195.988	85.5886	58.2779
420	39.5383	392.917	232.003	24.272	11463.5	40162.7	1262.9	144.652	-4.27869	77.9185
421	39.6326	337.613	307.129	58.7623	11338.6	40011.7	1299.84	125.482	51.34	65.3538
422	39.727	225.135	319.459	74.9067	11130.6	39644.2	942.978	132.611	113.774	98.6662
423	39.8214	531.204	434.329	115.919	11225.4	39714.8	1258.02	160.266	73.9325	92.0291
424	39.9157	309.992	414.327	94.3775	11180.5	39075.3	1087.7	94.6884	26.9446	95.6074
425	40.0101	427.666	406.324	103.696	11143	38917.3	1228.05	173.662	41.2611	102.699
426	40.1044	358.182	464.868	129.955	11104.8	38978.2	944.571	154.755	-26.0681	89.3686
427	40.1988	359.599	426.488	131.551	11145.2	38491.5	1102.14	164.481	39.7281	76.0413
428	40.2932	278.778	360.444	165.586	11273.6	38459.8	1310.64	237.883	65.5224	78.0631
429	40.3875	381.964	322.062	134.648	11263.8	38451.6	1802.05	201.929	71.0771	69.0548
430	40.4819	409.908	320.233	143.646	11038	38132.5	1676.76	206.499	35.6785	35.6467
431	40.5763	331.685	312.79	149.307	10873.8	38194.5	1726.76	165.266	72.5099	49.9776
432	40.6706	341.101	308.29	166.409	10851.4	37632.9	2095.55	219.573	7.17271	25.7875
433	40.765	320.067	271.394	152.384	10712.1	37591.5	1853.06	206.022	59.5634	43.5737
434	40.8594	275.5	263.62	166.477	10874.6	37567.9	2027.88	307.847	58.1572	83.7817
435	40.9537	352.945	324.884	175.306	10744.5	37642.6	2354.13	198.077	63.5502	40.0895
436	41.0481	255.614	232.695	210.349	10691	38132	1992.81	229.68	100.476	75.6237
437	41.1424	506.334	276.594	189.933	10814.9	38386.5	2451.52	249.69	84.2978	22.6364
438	41.2368	423.138	288.147	164.526	10806	38393.5	2700.09	248.218	75.8713	39.782
439	41.3312	332.871	262.482	185.917	10828.5	38687	2533.61	191.279	6.7844	56.343
440	41.4255	304.06	226.754	159.456	10884.3	38441.9	2688.64	264.857	91.5327	68.3843
441	41.5199	340.875	242.012	132.215	10757.2	38347.5	3453.25	320.677	117.373	48.4122
442	41.6143	355.985	265.413	134.857	10690.7	38647.7	3452.38	195.175	83.5259	30.7837
443	41.7086	383.978	262.989	102.357	10737.4	38030.5	4126.54	239.377	53.3156	42.8124
444	41.803	384.95	283.87	113.434	10703.2	37874.6	4949.14	245.412	124.205	51.9608
445	41.8974	513.676	246.387	127.287	10430	37285.6	5702.41	184.987	111.088	55.5025
446	41.9917	336.718	314.253	138.03	10094.7	36594.9	6643.73	238.75	7.5985	55.6434
447	42.0861	294.683	336.96	124.283	9806.24	35331.2	8026.81	295.933	137.345	48.705
448	42.1804	520.863	226.619	133.96	9306	34757.5	9538.16	274.533	24.4206	59.4852
449	42.2748	349.732	263.368	137.999	8914.79	33237.4	11284.8	367.699	118.038	47.0859
450	42.3692	242.009	274.748	120.4	8234.49	31592.1	13002.2	463.761	130.47	40.5283
451	42.4635	313.693	196.154	122.666	7411.91	29582.1	15979.3	415.18	165.594	61.5353
452	42.5579	307.029	224.978	97.3127	6259.03	26690	19309.1	390.905	216.686	30.7153
453	42.6523	303.517	129.691	87.5518	5135.16	24091.4	22225.4	486.307	229.922	48.9589
454	42.7466	332.857	162.978	47.952	3930.76	21025.3	25712.7	497.077	234.88	13.6937
455	42.841	350.663	83.3101	63.8244	2925.2	18443.9	28944.5	527.958	366.26	43.5254
456	42.9354	340.383	71.5329	79.8888	2202.41	16631	31187.4	547.239	307.643	44.9905
457	43.0297	471.962	120.488	76.513	1623.61	15304.5	33248.7	465.6	327.927	34.3029
458	43.1241	237.429	90.0477	74.66	1175.23	13956.2	34242.1	644.232	380.315	40.5416
459	43.2184	307.596	51.1227	74.0485	838.4	13339.9	35472.5	564.403	341.934	17.2519
460	43.3128	283.781	11.6872	103.044	669.28	12692.5	35936.4	564.686	376.131	12.5991
461	43.4072	286.95	44.5402	77.6767	588.343	12381.9	36413.3	517.832	202.789	51.7349
462	43.5015	294.792	7.6124	63.4363	474.553	12043	36943.2	584.236	281.424	6.6233
463	43.5959	272.669	9.08529	58.0746	482.237	11959.6	37181.3	562.377	441.136	86.4897
464	43.6903	261.791	87.2217	80.4827	558.991	11989.8	37170.9	583.681	340.885	84.1067
465	43.7846	183.974	26.2514	44.6664	402.413	11791.4	37080.1	655.762	359.215	22.2911
466	43.879	222.29	33.5132	22.9636	419.751	11972.8	37018.8	584.206	366.479	4.81823
467	43.9733	476.323	13.1139	66.5105	344.638	11931.6	37412.8	596.299	366.909	23.069
468	44.0677	577.233	52.6444	46.2721	357.831	11715	37565	507.952	287.477	62.7576
469	44.1621	572.872	-32.9076	85.9271	340.135	11905.2	36921.4	562.556	285.875	55.7508
470	44.2564	357.2	8.35738	65.5564	367.724	11734.3	36546.6	546.894	377.734	0.568817
471	44.3508	398.028	51.1278	58.3711	367.957	11706.4	37388.6	531.978	329.052	60.9809
472	44.4452	381.584	-5.30499	51.7736	328.377	11677.7	37346.3	538.052	363.65	33.1628
473	44.5395	261.666	7.27527	44.4698	360.5	11723.8	36901.9	510.68	376.061	-9.28457
474	44.6339	448.102	3.33428	108.068	402.871	11828.8	36609.1	570.32	312.368	37.0354
475	44.7283	403.656	28.0371	64.6801	262.611	11643.2	36897.1	546.1	501.156	30.2261
476	44.8226	319.592	-41.674	29.6589	313.042	11689	36516.2	584.056	376.543	-11.1584
477	44.917	363.55	1.41479	77.8905	358.796	11673.4	36655.7	556.622	358.769	25.6023
478	45.0113	302.088	-37.6902	56.2285	372.34	11466.2	36980.5	606.196	436.971	29.4387
479	45.1057	335.108	-29.2415	81.986	365.587	11416.6	36599.9	586.048	411.243	18.1802
480	45.2001	291.783	-68.5698	60.8805	348.526	11584.4	36308.8	540.873	355.2	10.4895
481	45.2944	492.617	45.7076	54.1382	315.849	11668.1	36659.7	668.538	335.032	32.025
482	45.3888	237.2	-0.404711	26.1562	243.445	11320	36241.2	486.805	447.516	44.8353
483	45.4832	283.998	-36.9813	99.8221	282.571	11222.7	36681.4	563.195	265.257	41.835
484	45.5775	198.591	-15.0303	85.1936	323.608	11282.1	36448.7	625.502	374.45	58.913
485	45.6719	476.326	30.2546	53.5305	317.127	11511.4	36988.4	523.192	397.272	5.49836
486	45.7663	270.739	75.3713	72.6017	277.179	11363.2	36680.7	493.353	315.384	-72.452
487	45.8606	179.053	40.7556	43.3996	307.908	11297.4	36681.7	516.358	389.51	8.94023
488	45.955	435.339	-51.2114	40.9153	265.45	11472.8	37130.3	473.018	404.397	6.09654
489	46.0493	356.078	16.5293	82.0708	236.382	11559.8	36650.3	452.687	440.313	59.3012
490	46.1437	327.625	-33.3577	67.3653	318.571	11609.6	36700.6	507.636	466.841	7.89621
491	46.2381	271.431	-11.5491	62.3141	276.477	11352.5	36855.3	473.262	450.276	37.5196
492	46.3324	420.357	-26.7056	71.8423	327.649	11590.4	37137.6	367.535	403.058	72.2303
493	46.4268	177.73	-4.6077	83.2078	280.899	11289.6	36672.6	492.534	393.692	20.515
494	46.5212	309.078	-19.4566	72.4606	263.404	11553.6	37267.2	391.846	525.396	21.9108
495	46.6155	366.991	40.1325	26.3	271.112	11608.7	37119.7	507.179	385.159	18.8535
496	46.7099	399.55	12.505	96.6325	330.308	11581.9	37254.7	549.59	363.877	21.5703
497	46.8043	268.3	5.10556	47.872	261.793	11586.6	37058.7	548.646	438.542	5.16301
498	46.8986	444.023	-2.0512	49.0595	297.021	11825.8	37093.8	573.342	507.177	28.108
499	46.993	587.031	4.46816	73.2725	354.234	11894.6	37209.8	620.812	464.356	49.7592
500	47.0873	292.577	26.5734	39.4342	311.872	11668.4	36827	591.19	503.314	6.16531
